# Supplementary material for: 1,5-Bis(penta­fluoro­phen­yl)-3-phenyl­pent-2-ene-1,5-dione
Source: Acta Crystallogr Sect E Struct Rep Online. 2009 Oct 23;65(Pt 11):o2801. doi: 10.1107/S1600536809041701 (PMC2971416; doi:10.1107/S1600536809041701)
Supplement: Supplementary file 1 [file e-65-o2801-sup1.cif]

##############################################################################
###                                                                        ###
###        Electronic paper (Acta Crystallographica Section E)             ###
###                                                                        ###
##############################################################################
#                                                                            #
# This CIF contains the data in a paper accepted for publication in Acta     #
# Crystallographica Section E. It conforms to the requirements of Notes      #
# for Authors for Section E, and has been peer reviewed under the auspices   #
# of the IUCr Commission on Journals.                                        #
#                                                                            #
# Full details of the Crystallographic Information File format               #
# are given in the paper "The Crystallographic Information File (CIF):       #
# a New Standard Archive File for Crystallography" by S. R. Hall, F. H.      #
# Allen and I. D. Brown [Acta Cryst. (1991), A47, 655-685].                  #
#                                                                            #
# The current version of the core CIF dictionary is obtainable from          #
# ftp://ftp.iucr.org/pub/cif_core.dic. The current version number is 2.4.    #
#                                                                            #
# Software is freely available for graphical display of the structure(s) in  #
# this CIF.  For information consult the CIF home page http://www.iucr.org/  #
# cif/home.html                                                              #
#                                                                            #
# This file may be used for bona fide research purposes within the           #
# scientific community so long as proper attribution is given to the journal # 
# article from which it was obtained.                                        #
#                                                                            #
##############################################################################
                                             
data_global
_audit_creation_method     SHELXL-97
_journal_date_recd_electronic     2009-09-30
_journal_date_accepted     2009-10-12
_journal_name_full     'Acta Crystallographica, Section E'
_journal_year     2009
_journal_volume     65
_journal_issue     11
_journal_page_first     o2801
_journal_page_last     o2801
_journal_paper_category     QO
_journal_coeditor_code     SU2150
_publ_contact_author_name     'Prof. Dr. Edwin Weber'
_publ_contact_author_address
;Institut f\"ur Organische Chemie
TU Bergakademie Freiberg
Leipziger Stra\&se 29
D-09596 Freiberg/Sachsen
Germany
;
_publ_contact_author_email     edwin.weber@chemie.tu-freiberg.de
_publ_contact_author_fax     '+49 (0) 3731/393170'
_publ_contact_author_phone     '+49 (0) 3731/392386'
_publ_section_title
;
1,5-Bis(pentafluorophenyl)-3-phenylpent-2-ene-1,5-dione
;
loop_
    _publ_author_name
    _publ_author_address
    'Schwarzer, Anke'
;Institut f\"ur Organische Chemie
TU Bergakademie Freiberg
Leipziger Stra\&se 29
D-09596 Freiberg/Sachsen
Germany
;
    'Weber, Edwin'
;Institut f\"ur Organische Chemie
TU Bergakademie Freiberg
Leipziger Stra\&se 29
D-09596 Freiberg/Sachsen
Germany
;
data_I
_audit_creation_method     SHELXL-97
_chemical_name_systematic
;
1,5-Bis(pentafluorophenyl)-3-phenylpent-2-ene-1,5-dione
;
_chemical_name_common
;
1,5-Bis(pentafluorophenyl)-3-phenylpent-2-ene-1,5-dione
;
_chemical_formula_moiety     'C23 H8 F10 O2'
_chemical_formula_sum     'C23 H8 F10 O2'
_chemical_formula_iupac     'C23 H8 F10 O2'
_chemical_formula_weight     506.29
_symmetry_cell_setting     monoclinic
_symmetry_space_group_name_H-M     'P 21/c'
_symmetry_space_group_name_Hall     '-P 2ybc'
loop_
    _symmetry_equiv_pos_as_xyz
    'x, y, z'
    '-x, y+1/2, -z+1/2'
    '-x, -y, -z'
    'x, -y-1/2, z-1/2'
_cell_length_a     10.9860(3)
_cell_length_b     15.8843(4)
_cell_length_c     11.4963(3)
_cell_angle_alpha     90.00
_cell_angle_beta     101.5280(10)
_cell_angle_gamma     90.00
_cell_volume     1965.69(9)
_cell_formula_units_Z     4
_cell_measurement_reflns_used     5070
_cell_measurement_theta_min     3.14
_cell_measurement_theta_max     36.05
_cell_measurement_temperature     93(2)
_exptl_crystal_description     plate
_exptl_crystal_colour     colourless
_exptl_crystal_size_max     0.46
_exptl_crystal_size_mid     0.43
_exptl_crystal_size_min     0.41
_exptl_crystal_density_diffrn     1.711
_exptl_crystal_density_meas     ?
_exptl_crystal_density_method     'not measured'
_exptl_crystal_F_000     1008
_exptl_absorpt_coefficient_mu     0.173
_exptl_absorpt_correction_type     none
_exptl_absorpt_process_details     ?
_exptl_absorpt_correction_T_min     ?
_exptl_absorpt_correction_T_max     ?
_exptl_special_details
;
;
_diffrn_ambient_temperature     93(2)
_diffrn_radiation_type     MoK\a
_diffrn_radiation_wavelength     0.71073
_diffrn_radiation_source     'fine-focus sealed tube'
_diffrn_radiation_monochromator     graphite
_diffrn_measurement_device_type     'Bruker SMART CCD area-detector'
_diffrn_measurement_method     'phi and omega scans'
_diffrn_detector_area_resol_mean     ?
_diffrn_reflns_number     18281
_diffrn_reflns_av_R_equivalents     0.0194
_diffrn_reflns_av_sigmaI/netI     0.0141
_diffrn_reflns_theta_min     1.89
_diffrn_reflns_theta_max     25.50
_diffrn_reflns_theta_full     25.50
_diffrn_measured_fraction_theta_max     1.000
_diffrn_measured_fraction_theta_full     1.000
_diffrn_reflns_limit_h_min     -13
_diffrn_reflns_limit_h_max     13
_diffrn_reflns_limit_k_min     -19
_diffrn_reflns_limit_k_max     17
_diffrn_reflns_limit_l_min     -13
_diffrn_reflns_limit_l_max     13
_diffrn_standards_number     0
_diffrn_standards_interval_count     ?
_diffrn_standards_interval_time     ?
_diffrn_standards_decay_%     0
_refine_special_details
;
Refinement of <i>F</i>^2^ against ALL reflections. The weighted <i>R</i>-factor
<i>wR</i> and goodness of fit <i>S</i> are based on <i>F</i>^2^, conventional
<i>R</i>-factors <i>R</i> are based on <i>F</i>, with <i>F</i> set to zero for
negative <i>F</i>^2^. The threshold expression of <i>F</i>^2^ >
\s(<i>F</i>^2^) is used only for calculating <i>R</i>-factors(gt) <i>etc</i>.
and is not relevant to the choice of reflections for refinement.
<i>R</i>-factors based on <i>F</i>^2^ are statistically about twice as large
as those based on <i>F</i>, and <i>R</i>- factors based on ALL data will be
even larger.
;
_reflns_number_total     3657
_reflns_number_gt     3210
_reflns_threshold_expression     I>2\s(I)
_refine_ls_structure_factor_coef     Fsqd
_refine_ls_matrix_type     full
_refine_ls_R_factor_all     0.0344
_refine_ls_R_factor_gt     0.0288
_refine_ls_wR_factor_gt     0.0882
_refine_ls_wR_factor_ref     0.0924
_refine_ls_goodness_of_fit_ref     1.028
_refine_ls_restrained_S_all     1.028
_refine_ls_number_reflns     3657
_refine_ls_number_parameters     316
_refine_ls_number_restraints     0
_refine_ls_hydrogen_treatment     constr
_refine_ls_weighting_scheme     calc
_refine_ls_weighting_details
         'calc w=1/[\s^2^(Fo^2^)+(0.0587P)^2^+0.6558P] where P=(Fo^2^+2Fc^2^)/3'
_atom_sites_solution_hydrogens     geom
_atom_sites_solution_primary     direct
_atom_sites_solution_secondary     difmap
_refine_ls_shift/su_max     0.000
_refine_ls_shift/su_mean     0.000
_refine_diff_density_max     0.277
_refine_diff_density_min     -0.204
_refine_ls_extinction_method     none
_refine_ls_extinction_coef     ?
loop_
    _atom_type_symbol
    _atom_type_description
    _atom_type_scat_dispersion_real
    _atom_type_scat_dispersion_imag
    _atom_type_scat_source
    'C' 'C' 0.0033 0.0016
                         'International Tables Vol C Tables 4.2.6.8 and 6.1.1.4'
    'H' 'H' 0.0000 0.0000
                         'International Tables Vol C Tables 4.2.6.8 and 6.1.1.4'
    'O' 'O' 0.0106 0.0060
                         'International Tables Vol C Tables 4.2.6.8 and 6.1.1.4'
    'F' 'F' 0.0171 0.0103
                         'International Tables Vol C Tables 4.2.6.8 and 6.1.1.4'
_computing_data_collection     'SMART (Bruker, 2007)'
_computing_cell_refinement     'SAINT (Bruker, 2007)'
_computing_data_reduction     'SAINT (Bruker, 2007)'
_computing_structure_solution     'SHELXS97 (Sheldrick, 2008)'
_computing_structure_refinement     'SHELXL97 (Sheldrick, 2008)'
_computing_molecular_graphics     'SHELXTL (Sheldrick, 2008)'
_computing_publication_material     'SHELXTL (Sheldrick, 2008)'
loop_
    _atom_site_type_symbol
    _atom_site_label
    _atom_site_fract_x
    _atom_site_fract_y
    _atom_site_fract_z
    _atom_site_U_iso_or_equiv
    _atom_site_adp_type
    _atom_site_calc_flag
    _atom_site_refinement_flags
    _atom_site_occupancy
    _atom_site_disorder_assembly
    _atom_site_disorder_group
    O O1 0.26093(9) 0.41039(7) 0.53299(8) 0.0240(2) Uani d . 1 . .
    O O2 0.09160(9) 0.23393(6) 0.54477(9) 0.0243(2) Uani d . 1 . .
    F F1 0.49682(7) 0.36112(5) 0.53619(7) 0.0238(2) Uani d . 1 . .
    F F2 0.69999(7) 0.39896(6) 0.45459(8) 0.0303(2) Uani d . 1 . .
    F F3 0.68309(8) 0.48896(6) 0.24995(8) 0.0302(2) Uani d . 1 . .
    F F4 0.45871(8) 0.54586(6) 0.13327(8) 0.0314(2) Uani d . 1 . .
    F F5 0.25233(7) 0.50954(6) 0.21465(7) 0.0272(2) Uani d . 1 . .
    F F6 0.32482(8) 0.25147(6) 0.68712(8) 0.0307(2) Uani d . 1 . .
    F F7 0.43936(9) 0.29180(7) 0.90694(10) 0.0468(3) Uani d . 1 . .
    F F8 0.32401(12) 0.38979(7) 1.04497(8) 0.0531(3) Uani d . 1 . .
    F F9 0.08804(12) 0.44422(6) 0.96211(8) 0.0453(3) Uani d . 1 . .
    F F10 -0.02794(8) 0.40693(6) 0.73839(8) 0.0308(2) Uani d . 1 . .
    C C1 0.48305(12) 0.40581(8) 0.43569(12) 0.0184(3) Uani d . 1 . .
    C C2 0.58917(12) 0.42447(9) 0.39365(13) 0.0211(3) Uani d . 1 . .
    C C3 0.58098(12) 0.47069(9) 0.29088(13) 0.0220(3) Uani d . 1 . .
    C C4 0.46655(13) 0.49898(9) 0.23136(12) 0.0218(3) Uani d . 1 . .
    C C5 0.36102(12) 0.47898(9) 0.27382(12) 0.0196(3) Uani d . 1 . .
    C C6 0.36584(12) 0.43131(8) 0.37599(12) 0.0178(3) Uani d . 1 . .
    C C7 0.25245(12) 0.40885(8) 0.42556(12) 0.0187(3) Uani d . 1 . .
    C C8 0.14008(12) 0.38285(8) 0.34137(12) 0.0184(3) Uani d . 1 . .
    H H8 0.1444 0.3779 0.2599 0.022 Uiso calc R 1 . .
    C C9 0.03089(12) 0.36557(8) 0.37313(12) 0.0173(3) Uani d . 1 . .
    C C10 -0.07770(12) 0.34003(9) 0.28121(12) 0.0186(3) Uani d . 1 . .
    C C11 -0.09786(12) 0.37620(9) 0.16798(12) 0.0216(3) Uani d . 1 . .
    H H11 -0.0407 0.4165 0.1495 0.026 Uiso calc R 1 . .
    C C12 -0.20054(14) 0.35365(10) 0.08255(13) 0.0277(3) Uani d . 1 . .
    H H12 -0.2144 0.3793 0.0064 0.033 Uiso calc R 1 . .
    C C13 -0.28304(14) 0.29369(11) 0.10805(15) 0.0340(4) Uani d . 1 . .
    H H13 -0.3531 0.2780 0.0493 0.041 Uiso calc R 1 . .
    C C14 -0.26309(14) 0.25668(11) 0.21924(16) 0.0346(4) Uani d . 1 . .
    H H14 -0.3192 0.2151 0.2362 0.042 Uiso calc R 1 . .
    C C15 -0.16197(13) 0.27982(10) 0.30601(14) 0.0256(3) Uani d . 1 . .
    H H15 -0.1499 0.2548 0.3825 0.031 Uiso calc R 1 . .
    C C16 0.01318(12) 0.37282(9) 0.50062(12) 0.0187(3) Uani d . 1 . .
    H H16A 0.0422 0.4289 0.5322 0.022 Uiso calc R 1 . .
    H H16B -0.0764 0.3683 0.5019 0.022 Uiso calc R 1 . .
    C C17 0.08369(11) 0.30502(8) 0.58018(12) 0.0176(3) Uani d . 1 . .
    C C18 0.14383(12) 0.32769(8) 0.70533(12) 0.0191(3) Uani d . 1 . .
    C C19 0.26301(13) 0.29878(9) 0.75257(13) 0.0234(3) Uani d . 1 . .
    C C20 0.32346(15) 0.31974(10) 0.86547(14) 0.0310(4) Uani d . 1 . .
    C C23 0.08752(13) 0.37790(9) 0.77799(13) 0.0234(3) Uani d . 1 . .
    C C22 0.14702(17) 0.39821(9) 0.89257(13) 0.0312(4) Uani d . 1 . .
    C C21 0.26522(17) 0.36956(10) 0.93524(13) 0.0345(4) Uani d . 1 . .
loop_
    _atom_site_aniso_label
    _atom_site_aniso_U_11
    _atom_site_aniso_U_22
    _atom_site_aniso_U_33
    _atom_site_aniso_U_12
    _atom_site_aniso_U_13
    _atom_site_aniso_U_23
    O1 0.0200(5) 0.0339(6) 0.0175(5) -0.0065(4) 0.0026(4) -0.0014(4)
    O2 0.0289(5) 0.0193(5) 0.0244(5) 0.0001(4) 0.0045(4) -0.0027(4)
    F1 0.0226(4) 0.0249(4) 0.0223(4) 0.0012(3) 0.0007(3) 0.0039(3)
    F2 0.0149(4) 0.0330(5) 0.0416(5) 0.0055(3) 0.0023(3) 0.0001(4)
    F3 0.0225(4) 0.0350(5) 0.0374(5) -0.0061(4) 0.0164(4) -0.0056(4)
    F4 0.0339(5) 0.0360(5) 0.0254(5) -0.0083(4) 0.0086(4) 0.0075(4)
    F5 0.0192(4) 0.0343(5) 0.0262(4) 0.0008(3) 0.0003(3) 0.0086(4)
    F6 0.0234(4) 0.0285(5) 0.0384(5) 0.0074(3) 0.0019(4) 0.0002(4)
    F7 0.0413(6) 0.0345(6) 0.0506(6) -0.0048(4) -0.0248(5) 0.0138(5)
    F8 0.0928(9) 0.0368(6) 0.0194(5) -0.0223(6) -0.0137(5) 0.0026(4)
    F9 0.0897(8) 0.0268(5) 0.0263(5) -0.0026(5) 0.0279(5) -0.0046(4)
    F10 0.0317(5) 0.0309(5) 0.0343(5) 0.0057(4) 0.0172(4) -0.0005(4)
    C1 0.0190(7) 0.0165(7) 0.0191(7) -0.0013(5) 0.0024(5) -0.0026(5)
    C2 0.0155(6) 0.0198(7) 0.0271(7) 0.0012(5) 0.0023(5) -0.0067(6)
    C3 0.0192(7) 0.0221(7) 0.0276(8) -0.0051(5) 0.0116(6) -0.0080(6)
    C4 0.0265(7) 0.0213(7) 0.0182(7) -0.0052(5) 0.0060(6) -0.0010(5)
    C5 0.0169(6) 0.0214(7) 0.0194(7) -0.0009(5) 0.0005(5) -0.0021(5)
    C6 0.0170(6) 0.0180(7) 0.0184(7) -0.0021(5) 0.0036(5) -0.0038(5)
    C7 0.0177(6) 0.0177(7) 0.0206(7) -0.0008(5) 0.0037(5) 0.0003(5)
    C8 0.0183(6) 0.0196(7) 0.0167(7) -0.0009(5) 0.0024(5) 0.0001(5)
    C9 0.0183(6) 0.0145(6) 0.0183(7) 0.0023(5) 0.0016(5) 0.0009(5)
    C10 0.0149(6) 0.0197(7) 0.0206(7) 0.0024(5) 0.0019(5) -0.0030(5)
    C11 0.0190(6) 0.0232(7) 0.0219(7) 0.0023(5) 0.0024(5) -0.0022(5)
    C12 0.0268(8) 0.0315(8) 0.0217(7) 0.0067(6) -0.0030(6) -0.0048(6)
    C13 0.0223(7) 0.0379(9) 0.0358(9) 0.0000(6) -0.0083(6) -0.0116(7)
    C14 0.0231(8) 0.0336(9) 0.0449(10) -0.0102(6) 0.0014(7) -0.0044(7)
    C15 0.0216(7) 0.0266(8) 0.0275(8) -0.0029(6) 0.0025(6) 0.0010(6)
    C16 0.0155(6) 0.0212(7) 0.0192(7) 0.0008(5) 0.0032(5) -0.0014(5)
    C17 0.0141(6) 0.0201(7) 0.0196(7) -0.0014(5) 0.0062(5) -0.0006(5)
    C18 0.0232(7) 0.0165(7) 0.0179(7) -0.0032(5) 0.0049(5) 0.0021(5)
    C19 0.0258(7) 0.0181(7) 0.0250(8) -0.0019(5) 0.0016(6) 0.0038(6)
    C20 0.0342(8) 0.0221(8) 0.0301(8) -0.0071(6) -0.0094(6) 0.0096(6)
    C23 0.0301(7) 0.0187(7) 0.0232(7) -0.0025(6) 0.0096(6) 0.0032(6)
    C22 0.0599(11) 0.0179(7) 0.0189(7) -0.0071(7) 0.0154(7) -0.0008(6)
    C21 0.0597(11) 0.0236(8) 0.0150(7) -0.0159(7) -0.0044(7) 0.0044(6)
_geom_special_details
;
All e.s.d.'s (except the e.s.d. in the dihedral angle between two l.s. planes)
are estimated using the full covariance matrix. The cell e.s.d.'s are taken
into account individually in the estimation of e.s.d.'s in distances, angles
and torsion angles; correlations between e.s.d.'s in cell parameters are only
used when they are defined by crystal symmetry. An approximate (isotropic)
treatment of cell e.s.d.'s is used for estimating e.s.d.'s involving l.s.
planes.
;
loop_
    _geom_bond_atom_site_label_1
    _geom_bond_atom_site_label_2
    _geom_bond_site_symmetry_2
    _geom_bond_distance
    _geom_bond_publ_flag
    O1 C7 . 1.2202(17) ?
    O2 C17 . 1.2095(17) ?
    F1 C1 . 1.3386(16) ?
    F2 C2 . 1.3403(16) ?
    F3 C3 . 1.3322(15) ?
    F4 C4 . 1.3397(16) ?
    F5 C5 . 1.3415(16) ?
    F6 C19 . 1.3403(17) ?
    F7 C20 . 1.3427(19) ?
    F8 C21 . 1.3365(18) ?
    F9 C22 . 1.3416(18) ?
    F10 C23 . 1.3409(17) ?
    C1 C2 . 1.3805(19) ?
    C1 C6 . 1.3928(19) ?
    C2 C3 . 1.379(2) ?
    C3 C4 . 1.381(2) ?
    C4 C5 . 1.3818(19) ?
    C5 C6 . 1.3896(19) ?
    C6 C7 . 1.5125(18) ?
    C7 C8 . 1.4676(18) ?
    C8 C9 . 1.3500(19) ?
    C8 H8 . 0.9500 ?
    C9 C10 . 1.4834(18) ?
    C9 C16 . 1.5210(18) ?
    C10 C11 . 1.399(2) ?
    C10 C15 . 1.399(2) ?
    C11 C12 . 1.386(2) ?
    C11 H11 . 0.9500 ?
    C12 C13 . 1.386(2) ?
    C12 H12 . 0.9500 ?
    C13 C14 . 1.384(2) ?
    C13 H13 . 0.9500 ?
    C14 C15 . 1.386(2) ?
    C14 H14 . 0.9500 ?
    C15 H15 . 0.9500 ?
    C16 C17 . 1.5208(18) ?
    C16 H16A . 0.9900 ?
    C16 H16B . 0.9900 ?
    C17 C18 . 1.5021(18) ?
    C18 C23 . 1.387(2) ?
    C18 C19 . 1.391(2) ?
    C19 C20 . 1.375(2) ?
    C20 C21 . 1.373(3) ?
    C23 C22 . 1.386(2) ?
    C22 C21 . 1.371(3) ?
loop_
    _geom_angle_atom_site_label_1
    _geom_angle_atom_site_label_2
    _geom_angle_atom_site_label_3
    _geom_angle_site_symmetry_1
    _geom_angle_site_symmetry_3
    _geom_angle
    _geom_angle_publ_flag
    F1 C1 C2 . . 117.28(12) ?
    F1 C1 C6 . . 120.89(12) ?
    C2 C1 C6 . . 121.83(13) ?
    F2 C2 C3 . . 120.39(12) ?
    F2 C2 C1 . . 119.64(13) ?
    C3 C2 C1 . . 119.96(13) ?
    F3 C3 C2 . . 120.22(13) ?
    F3 C3 C4 . . 120.10(13) ?
    C2 C3 C4 . . 119.67(12) ?
    F4 C4 C3 . . 119.80(12) ?
    F4 C4 C5 . . 120.52(13) ?
    C3 C4 C5 . . 119.68(13) ?
    F5 C5 C4 . . 117.54(12) ?
    F5 C5 C6 . . 120.36(12) ?
    C4 C5 C6 . . 122.07(13) ?
    C5 C6 C1 . . 116.76(12) ?
    C5 C6 C7 . . 123.49(12) ?
    C1 C6 C7 . . 119.72(12) ?
    O1 C7 C8 . . 123.86(12) ?
    O1 C7 C6 . . 118.34(12) ?
    C8 C7 C6 . . 117.74(11) ?
    C9 C8 C7 . . 123.69(12) ?
    C9 C8 H8 . . 118.2 ?
    C7 C8 H8 . . 118.2 ?
    C8 C9 C10 . . 119.63(12) ?
    C8 C9 C16 . . 122.47(12) ?
    C10 C9 C16 . . 117.88(11) ?
    C11 C10 C15 . . 118.81(12) ?
    C11 C10 C9 . . 120.37(12) ?
    C15 C10 C9 . . 120.82(12) ?
    C12 C11 C10 . . 120.53(14) ?
    C12 C11 H11 . . 119.7 ?
    C10 C11 H11 . . 119.7 ?
    C13 C12 C11 . . 120.11(14) ?
    C13 C12 H12 . . 119.9 ?
    C11 C12 H12 . . 119.9 ?
    C14 C13 C12 . . 119.85(14) ?
    C14 C13 H13 . . 120.1 ?
    C12 C13 H13 . . 120.1 ?
    C13 C14 C15 . . 120.54(15) ?
    C13 C14 H14 . . 119.7 ?
    C15 C14 H14 . . 119.7 ?
    C14 C15 C10 . . 120.15(14) ?
    C14 C15 H15 . . 119.9 ?
    C10 C15 H15 . . 119.9 ?
    C17 C16 C9 . . 112.21(11) ?
    C17 C16 H16A . . 109.2 ?
    C9 C16 H16A . . 109.2 ?
    C17 C16 H16B . . 109.2 ?
    C9 C16 H16B . . 109.2 ?
    H16A C16 H16B . . 107.9 ?
    O2 C17 C18 . . 119.92(12) ?
    O2 C17 C16 . . 121.40(12) ?
    C18 C17 C16 . . 118.68(11) ?
    C23 C18 C19 . . 116.93(13) ?
    C23 C18 C17 . . 123.44(12) ?
    C19 C18 C17 . . 119.62(12) ?
    F6 C19 C20 . . 117.53(13) ?
    F6 C19 C18 . . 120.58(12) ?
    C20 C19 C18 . . 121.85(14) ?
    F7 C20 C21 . . 120.18(14) ?
    F7 C20 C19 . . 119.99(16) ?
    C21 C20 C19 . . 119.83(15) ?
    F10 C23 C22 . . 118.49(13) ?
    F10 C23 C18 . . 119.92(13) ?
    C22 C23 C18 . . 121.58(14) ?
    F9 C22 C21 . . 120.22(15) ?
    F9 C22 C23 . . 120.05(16) ?
    C21 C22 C23 . . 119.72(15) ?
    F8 C21 C22 . . 120.16(16) ?
    F8 C21 C20 . . 119.76(16) ?
    C22 C21 C20 . . 120.07(14) ?
loop_
    _geom_torsion_atom_site_label_1
    _geom_torsion_atom_site_label_2
    _geom_torsion_atom_site_label_3
    _geom_torsion_atom_site_label_4
    _geom_torsion_site_symmetry_1
    _geom_torsion_site_symmetry_2
    _geom_torsion_site_symmetry_3
    _geom_torsion_site_symmetry_4
    _geom_torsion
    _geom_torsion_publ_flag
    F1 C1 C2 F2 . . . . -1.07(19) ?
    C6 C1 C2 F2 . . . . 179.64(12) ?
    F1 C1 C2 C3 . . . . -179.66(12) ?
    C6 C1 C2 C3 . . . . 1.0(2) ?
    F2 C2 C3 F3 . . . . 1.4(2) ?
    C1 C2 C3 F3 . . . . 179.93(12) ?
    F2 C2 C3 C4 . . . . -177.77(12) ?
    C1 C2 C3 C4 . . . . 0.8(2) ?
    F3 C3 C4 F4 . . . . -1.0(2) ?
    C2 C3 C4 F4 . . . . 178.17(12) ?
    F3 C3 C4 C5 . . . . 179.33(12) ?
    C2 C3 C4 C5 . . . . -1.5(2) ?
    F4 C4 C5 F5 . . . . -1.3(2) ?
    C3 C4 C5 F5 . . . . 178.44(12) ?
    F4 C4 C5 C6 . . . . -179.26(12) ?
    C3 C4 C5 C6 . . . . 0.5(2) ?
    F5 C5 C6 C1 . . . . -176.62(12) ?
    C4 C5 C6 C1 . . . . 1.3(2) ?
    F5 C5 C6 C7 . . . . 1.5(2) ?
    C4 C5 C6 C7 . . . . 179.47(13) ?
    F1 C1 C6 C5 . . . . 178.66(12) ?
    C2 C1 C6 C5 . . . . -2.1(2) ?
    F1 C1 C6 C7 . . . . 0.43(19) ?
    C2 C1 C6 C7 . . . . 179.71(12) ?
    C5 C6 C7 O1 . . . . -140.34(14) ?
    C1 C6 C7 O1 . . . . 37.76(19) ?
    C5 C6 C7 C8 . . . . 42.30(19) ?
    C1 C6 C7 C8 . . . . -139.60(13) ?
    O1 C7 C8 C9 . . . . 6.5(2) ?
    C6 C7 C8 C9 . . . . -176.30(13) ?
    C7 C8 C9 C10 . . . . 179.78(12) ?
    C7 C8 C9 C16 . . . . 1.0(2) ?
    C8 C9 C10 C11 . . . . -36.74(19) ?
    C16 C9 C10 C11 . . . . 142.12(13) ?
    C8 C9 C10 C15 . . . . 143.55(14) ?
    C16 C9 C10 C15 . . . . -37.59(18) ?
    C15 C10 C11 C12 . . . . 0.9(2) ?
    C9 C10 C11 C12 . . . . -178.77(13) ?
    C10 C11 C12 C13 . . . . -1.2(2) ?
    C11 C12 C13 C14 . . . . 0.4(2) ?
    C12 C13 C14 C15 . . . . 0.8(3) ?
    C13 C14 C15 C10 . . . . -1.1(2) ?
    C11 C10 C15 C14 . . . . 0.2(2) ?
    C9 C10 C15 C14 . . . . 179.92(14) ?
    C8 C9 C16 C17 . . . . -69.80(16) ?
    C10 C9 C16 C17 . . . . 111.38(13) ?
    C9 C16 C17 O2 . . . . -37.89(17) ?
    C9 C16 C17 C18 . . . . 142.37(12) ?
    O2 C17 C18 C23 . . . . -137.78(14) ?
    C16 C17 C18 C23 . . . . 41.95(18) ?
    O2 C17 C18 C19 . . . . 43.27(18) ?
    C16 C17 C18 C19 . . . . -136.99(13) ?
    C23 C18 C19 F6 . . . . -178.52(12) ?
    C17 C18 C19 F6 . . . . 0.49(19) ?
    C23 C18 C19 C20 . . . . -0.9(2) ?
    C17 C18 C19 C20 . . . . 178.13(13) ?
    F6 C19 C20 F7 . . . . -1.1(2) ?
    C18 C19 C20 F7 . . . . -178.76(13) ?
    F6 C19 C20 C21 . . . . 178.63(13) ?
    C18 C19 C20 C21 . . . . 0.9(2) ?
    C19 C18 C23 F10 . . . . -179.14(12) ?
    C17 C18 C23 F10 . . . . 1.9(2) ?
    C19 C18 C23 C22 . . . . -0.2(2) ?
    C17 C18 C23 C22 . . . . -179.15(13) ?
    F10 C23 C22 F9 . . . . 1.6(2) ?
    C18 C23 C22 F9 . . . . -177.41(13) ?
    F10 C23 C22 C21 . . . . -179.82(13) ?
    C18 C23 C22 C21 . . . . 1.2(2) ?
    F9 C22 C21 F8 . . . . -2.3(2) ?
    C23 C22 C21 F8 . . . . 179.05(13) ?
    F9 C22 C21 C20 . . . . 177.44(14) ?
    C23 C22 C21 C20 . . . . -1.2(2) ?
    F7 C20 C21 F8 . . . . -0.4(2) ?
    C19 C20 C21 F8 . . . . 179.91(13) ?
    F7 C20 C21 C22 . . . . 179.82(13) ?
    C19 C20 C21 C22 . . . . 0.1(2) ?
loop_
    _geom_hbond_atom_site_label_D
    _geom_hbond_atom_site_label_H
    _geom_hbond_atom_site_label_A
    _geom_hbond_site_symmetry_A
    _geom_hbond_distance_DH
    _geom_hbond_distance_HA
    _geom_hbond_distance_DA
    _geom_hbond_angle_DHA
    C13 H13 F7 1_454 0.95 2.54 3.4393(17) 159
    C16 H16B F2 1_455 0.99 2.46 3.4004(15) 159
    C11 H11 F9 3_566 0.95 2.56 3.2326(18) 128
