# Supplementary material for: 1,5-Bis(penta­fluoro­phen­yl)-3-phenyl­pent-2-ene-1,5-dione
Source: Acta Crystallogr Sect E Struct Rep Online. 2009 Oct 23;65(Pt 11):o2801. doi: 10.1107/S1600536809041701 (PMC2971416; doi:10.1107/S1600536809041701)
Supplement: Supplementary file 2 [file e-65-o2801-Isup2.hkl]

# 
# h,k,l, Fc-squared, Fo-squared, sigma(Fo-squared) and status flag 
# 
data_I
_shelx_title ' ansc30 in P2(1)/c' 
_shelx_refln_list_code          4 
_shelx_F_calc_maximum      218.53 
_exptl_crystal_F_000      1008.00 
_reflns_d_resolution_high  0.8255 
 
loop_ 
 _symmetry_equiv_pos_as_xyz 
 'x, y, z' 
 '-x, y+1/2, -z+1/2' 
 '-x, -y, -z' 
 'x, -y-1/2, z-1/2' 
 
_cell_length_a    10.9860 
_cell_length_b    15.8843 
_cell_length_c    11.4963 
_cell_angle_alpha  90.000 
_cell_angle_beta  101.528 
_cell_angle_gamma  90.000 
 
_shelx_F_squared_multiplier     1.000 
 
loop_ 
 _refln_index_h 
 _refln_index_k 
 _refln_index_l 
 _refln_F_squared_calc 
 _refln_F_squared_meas 
 _refln_F_squared_sigma 
 _refln_observed_status 
   1   0   0       79.51       73.06      1.19 o 
   2   0   0      850.89      841.98     10.00 o 
   3   0   0     4253.46     4004.62     36.47 o 
   4   0   0     3291.93     3115.78     28.92 o 
   5   0   0    23143.18    22876.60    210.39 o 
   6   0   0      164.95      211.88      3.91 o 
   7   0   0      669.68      744.04      8.24 o 
   8   0   0        6.28        6.93      2.21 o 
   9   0   0        0.07        0.00      2.50 o 
  10   0   0       30.15       30.18      3.07 o 
  11   0   0      129.64      127.50      5.49 o 
  12   0   0     1155.94     1095.44     19.32 o 
  13   0   0        5.67        1.41      4.06 o 
   1   1   0     9464.94     8923.67     72.39 o 
   2   1   0       31.50       24.09      1.00 o 
   3   1   0     3545.51     3464.79     22.71 o 
   4   1   0     2224.43     2176.94     13.12 o 
   5   1   0       50.18       62.28      1.47 o 
   6   1   0      877.75      898.44      8.48 o 
   7   1   0        5.16        4.46      1.20 o 
   8   1   0      842.79      833.02      6.63 o 
   9   1   0      428.99      430.82      5.40 o 
  10   1   0      175.94      191.51      4.05 o 
  11   1   0      283.59      268.79      5.31 o 
  12   1   0        0.40        2.01      2.49 o 
  13   1   0      171.62      165.73      5.44 o 
   0   2   0     1274.96     1070.52     19.43 o 
   1   2   0     8043.61     7795.85    150.91 o 
   2   2   0     1695.65     1623.96     13.53 o 
   3   2   0      399.44      416.44      3.52 o 
   4   2   0     1290.19     1307.38      8.72 o 
   5   2   0      706.09      824.48      5.83 o 
   6   2   0       33.70       32.51      1.31 o 
   7   2   0        8.54       12.94      1.73 o 
   8   2   0      474.76      483.55      4.87 o 
   9   2   0        9.72       17.66      2.14 o 
  10   2   0      115.80      118.12      3.79 o 
  11   2   0       45.80       45.44      3.09 o 
  12   2   0      157.36      153.31      5.00 o 
   1   3   0     2757.47     2733.04     34.86 o 
   2   3   0     3714.19     3517.96     28.79 o 
   3   3   0     5575.29     5622.59     39.18 o 
   4   3   0        0.84        1.37      0.90 o 
   5   3   0     1062.96     1188.54      8.32 o 
   6   3   0      132.35      145.25      2.43 o 
   7   3   0     1580.18     1586.26     11.19 o 
   8   3   0      283.66      273.51      4.59 o 
   9   3   0     3628.91     3686.41     25.62 o 
  10   3   0     1085.18     1000.32      9.69 o 
  11   3   0      129.20      129.10      4.04 o 
  12   3   0       21.20       23.15      3.24 o 
   0   4   0     5867.17     6017.97    110.43 o 
   1   4   0    13902.55    13963.44    125.75 o 
   2   4   0     3374.28     3314.70     32.61 o 
   3   4   0      289.79      301.62      3.11 o 
   4   4   0     1457.15     1448.50     10.24 o 
   5   4   0        0.92        7.15      1.06 o 
   6   4   0     1021.71     1042.12      7.75 o 
   7   4   0        7.94       11.37      1.40 o 
   8   4   0      862.04      844.64      7.56 o 
   9   4   0      598.39      576.39      6.19 o 
  10   4   0      790.94      795.04      7.86 o 
  11   4   0      165.80      174.40      5.08 o 
  12   4   0       42.90       45.92      3.58 o 
   1   5   0       81.11       75.80      2.31 o 
   2   5   0     1215.67     1138.78     13.40 o 
   3   5   0      490.20      488.41      4.86 o 
   4   5   0     2586.10     2646.01     17.79 o 
   5   5   0      702.26      750.89      5.84 o 
   6   5   0      859.14      914.23      7.05 o 
   7   5   0      507.22      522.43      4.98 o 
   8   5   0     2926.75     3017.69     21.20 o 
   9   5   0      866.82      863.94      8.61 o 
  10   5   0      222.40      226.03      4.80 o 
  11   5   0        1.52        5.88      2.98 o 
  12   5   0       30.64       32.74      3.45 o 
   0   6   0     5562.27     5556.96    102.45 o 
   1   6   0      630.37      561.18     13.32 o 
   2   6   0      159.01      187.86      2.87 o 
   3   6   0     1698.83     1618.33     13.12 o 
   4   6   0        8.04        4.26      1.15 o 
   5   6   0       98.62       73.33      1.75 o 
   6   6   0       63.78       63.49      1.84 o 
   7   6   0      551.90      559.37      5.62 o 
   8   6   0       46.57       49.41      2.38 o 
   9   6   0       53.39       47.44      2.31 o 
  10   6   0        0.30        0.00      2.13 o 
  11   6   0        5.19        3.06      2.57 o 
  12   6   0        0.45        0.09      2.94 o 
   1   7   0     1946.91     1976.76     36.28 o 
   2   7   0      474.06      408.99      4.80 o 
   3   7   0       27.78       26.45      1.57 o 
   4   7   0       96.91      104.92      2.29 o 
   5   7   0      209.48      250.74      3.23 o 
   6   7   0      655.59      678.48      5.81 o 
   7   7   0       34.47       37.86      1.94 o 
   8   7   0      270.55      241.92      3.92 o 
   9   7   0       36.01       37.69      2.69 o 
  10   7   0       14.98       17.12      2.55 o 
  11   7   0       75.66       81.83      3.64 o 
  12   7   0       55.96       62.38      3.97 o 
   0   8   0     8946.41     9331.74    171.08 o 
   1   8   0      132.59      164.48      4.09 o 
   2   8   0     1030.48      940.43     12.62 o 
   3   8   0      565.07      493.96      5.80 o 
   4   8   0      923.22      956.45      9.68 o 
   5   8   0     1675.90     1653.75     12.97 o 
   6   8   0     1546.78     1599.39     12.03 o 
   7   8   0       42.13       43.70      2.11 o 
   8   8   0      118.71      112.49      3.19 o 
   9   8   0       86.18       78.22      3.21 o 
  10   8   0       92.64       87.91      3.53 o 
  11   8   0       87.40      102.72      3.89 o 
   1   9   0     1353.90     1466.21     51.15 o 
   2   9   0        0.47        0.83      1.60 o 
   3   9   0      507.15      487.53      7.22 o 
   4   9   0     1804.60     1814.92     16.66 o 
   5   9   0     1010.99     1015.55      9.57 o 
   6   9   0      653.21      642.83      6.46 o 
   7   9   0      863.58      886.88      8.54 o 
   8   9   0      336.56      327.06      5.33 o 
   9   9   0        6.61       12.14      2.39 o 
  10   9   0      336.40      338.04      6.71 o 
  11   9   0      582.01      592.56      8.29 o 
   0  10   0     2904.16     3052.33     59.18 o 
   1  10   0      165.70      208.03      8.36 o 
   2  10   0     2513.21     2580.66     25.01 o 
   3  10   0      774.39      692.67      7.71 o 
   4  10   0      891.94      882.34      9.45 o 
   5  10   0      163.10      177.66      3.69 o 
   6  10   0       23.75       19.92      2.23 o 
   7  10   0     1390.03     1347.51     18.59 o 
   8  10   0       29.14       30.15      2.57 o 
   9  10   0       67.87       70.26      3.25 o 
  10  10   0      181.14      190.19      5.84 o 
  11  10   0        1.09        0.00      2.69 o 
   1  11   0       34.62       32.77      2.59 o 
   2  11   0      119.79      130.49      3.24 o 
   3  11   0      327.35      313.87      5.10 o 
   4  11   0      790.62      777.80     11.75 o 
   5  11   0      286.66      281.58      4.60 o 
   6  11   0      101.75      101.13      3.23 o 
   7  11   0      107.19      106.96      4.13 o 
   8  11   0        0.23        0.00      2.14 o 
   9  11   0       98.19      107.98      3.71 o 
  10  11   0       79.57       87.68      3.77 o 
   0  12   0        0.00        0.00      3.89 o 
   1  12   0       71.90       76.10      3.91 o 
   2  12   0     1625.95     1544.61     16.79 o 
   3  12   0      676.16      664.77      7.91 o 
   4  12   0       83.06       74.30      3.72 o 
   5  12   0       18.87       14.46      2.46 o 
   6  12   0       41.17       37.02      2.62 o 
   7  12   0       38.95       42.29      2.76 o 
   8  12   0       22.32       26.96      2.66 o 
   9  12   0        3.18        6.81      2.52 o 
  10  12   0       86.27       96.72      4.30 o 
   1  13   0        7.33       10.26      2.67 o 
   2  13   0        4.23        0.00      2.10 o 
   3  13   0      194.81      178.38      4.07 o 
   4  13   0      397.10      369.74      5.89 o 
   5  13   0     1633.97     1603.29     15.99 o 
   6  13   0      162.66      151.56      4.58 o 
   7  13   0       18.52       17.44      2.55 o 
   8  13   0      231.49      229.84      5.59 o 
   9  13   0       19.28       16.52      3.06 o 
   0  14   0        0.19        0.00      4.11 o 
   1  14   0      114.37      119.68      4.64 o 
   2  14   0      333.34      317.33      6.93 o 
   3  14   0      226.48      240.56      5.35 o 
   4  14   0      486.51      494.97      7.88 o 
   5  14   0      405.62      394.90      6.45 o 
   6  14   0      118.35      113.48      3.62 o 
   7  14   0      102.87       98.27      3.87 o 
   8  14   0       99.52       95.48      4.29 o 
   1  15   0     1031.88     1038.73     20.35 o 
   2  15   0      253.76      225.87      7.42 o 
   3  15   0       72.06       70.25      4.11 o 
   4  15   0      585.40      612.38      9.05 o 
   5  15   0      389.48      381.77      8.18 o 
   6  15   0        5.03        5.88      2.88 o 
   7  15   0      175.06      167.38      5.42 o 
   8  15   0       68.58       69.57      4.20 o 
   0  16   0      175.70      159.92      9.84 o 
   1  16   0       85.99       87.82      4.34 o 
   2  16   0        2.06        0.00      2.88 o 
   3  16   0      210.68      210.23      7.77 o 
   4  16   0      158.63      172.46     12.22 o 
   5  16   0      165.70      178.33      6.21 o 
   6  16   0        0.95        0.00      3.56 o 
   7  16   0      106.33      118.41      4.77 o 
   1  17   0       44.67       46.93      5.24 o 
   2  17   0       17.71       22.17      4.32 o 
   3  17   0      105.15      106.82      6.09 o 
   4  17   0      337.56      338.41     15.88 o 
   5  17   0        7.43        4.41      3.29 o 
   6  17   0      150.30      145.92      5.24 o 
   0  18   0       67.40       64.61      7.69 o 
   1  18   0      171.27      181.64      7.80 o 
   2  18   0        1.25        0.00      3.97 o 
   3  18   0      225.57      196.74      8.12 o 
   4  18   0      555.36      510.41     12.73 o 
   1  19   0       11.04       10.76      4.34 o 
   2  19   0       17.65       22.87      4.84 o 
 -13   1   1        0.49        0.00      2.66 o 
 -12   1   1        3.55        3.91      2.58 o 
 -11   1   1      391.26      389.09      8.25 o 
 -10   1   1      421.33      404.15      5.21 o 
  -9   1   1    10361.69    10440.11     67.58 o 
  -8   1   1     1433.51     1335.85      9.93 o 
  -7   1   1        4.90        6.79      1.24 o 
  -6   1   1      136.90      184.48      2.46 o 
  -5   1   1      762.93      687.86      5.31 o 
  -4   1   1     7279.23     7066.56     58.91 o 
  -3   1   1     1970.43     1915.52     12.07 o 
  -2   1   1     3127.40     2999.19     22.27 o 
  -1   1   1        1.28        0.00      0.52 o 
   0   1   1     1338.85     1252.29     32.28 o 
   1   1   1     4128.10     4069.80     32.89 o 
   2   1   1       73.96       75.91      1.73 o 
   3   1   1       79.56       89.49      1.55 o 
   4   1   1      194.70      179.38      2.12 o 
   5   1   1     1707.10     1688.28     10.70 o 
   6   1   1     1645.39     1761.29     11.27 o 
   7   1   1      350.18      346.03      3.61 o 
   8   1   1      547.50      528.37      4.92 o 
   9   1   1     1864.17     1821.27     12.45 o 
  10   1   1        4.37        7.36      2.22 o 
  11   1   1       19.55       28.46      2.72 o 
  12   1   1      322.53      344.36     11.31 o 
 -13   2   1       71.27       85.59      4.07 o 
 -12   2   1      110.27      125.51      4.16 o 
 -11   2   1       25.72       31.23      2.53 o 
 -10   2   1        0.45        0.24      1.83 o 
  -9   2   1     1628.84     1583.01     13.28 o 
  -8   2   1      169.78      185.10      2.96 o 
  -7   2   1      325.66      323.90      3.48 o 
  -6   2   1      719.04      785.72      5.83 o 
  -5   2   1     1875.01     1946.43     13.47 o 
  -4   2   1     6836.08     6722.65     38.58 o 
  -3   2   1       76.66       70.27      1.47 o 
  -2   2   1      562.97      527.43      5.11 o 
  -1   2   1      821.73      713.46      7.27 o 
   0   2   1      126.18       77.49      3.38 o 
   1   2   1        6.59        4.46      1.79 o 
   2   2   1     5480.96     5224.75     35.67 o 
   3   2   1      752.09      734.98      5.50 o 
   4   2   1       10.96        8.61      1.10 o 
   5   2   1     1140.45     1012.27      7.76 o 
   6   2   1      840.54      956.59      7.58 o 
   7   2   1        0.36        3.71      1.23 o 
   8   2   1        2.92        2.46      1.44 o 
   9   2   1     2297.11     2303.97     15.94 o 
  10   2   1      608.97      572.82      6.41 o 
  11   2   1       78.05       84.99      3.81 o 
  12   2   1      217.41      194.51      5.51 o 
 -13   3   1       47.75       38.46      3.72 o 
 -12   3   1      274.18      270.89      5.62 o 
 -11   3   1      375.00      363.51      5.60 o 
 -10   3   1     1330.04     1326.71     11.95 o 
  -9   3   1       59.45       67.44      2.38 o 
  -8   3   1        7.86        7.09      1.44 o 
  -7   3   1     1284.06     1377.98     11.98 o 
  -6   3   1       33.69       39.09      1.49 o 
  -5   3   1      147.77      141.58      2.21 o 
  -4   3   1      589.43      664.48      5.02 o 
  -3   3   1      722.49      636.26      5.63 o 
  -2   3   1    14006.91    14263.49    115.22 o 
  -1   3   1    21553.14    21239.07    217.13 o 
   0   3   1      468.28      421.01      9.25 o 
   1   3   1     5070.33     5079.01     52.58 o 
   2   3   1     3111.09     3104.91     23.15 o 
   3   3   1     1243.39     1234.32      8.63 o 
   4   3   1     2794.03     2716.25     18.09 o 
   5   3   1     4245.33     4133.82     27.19 o 
   6   3   1     1629.97     1744.25     12.57 o 
   7   3   1      168.86      185.92      2.95 o 
   8   3   1     2113.02     2131.46     14.71 o 
   9   3   1     1096.58     1086.63      9.94 o 
  10   3   1     1472.16     1447.51     11.97 o 
  11   3   1       54.90       53.17      3.44 o 
  12   3   1        0.35        0.00      2.66 o 
 -12   4   1      171.77      173.82      5.36 o 
 -11   4   1      582.17      589.56      7.22 o 
 -10   4   1       25.72       30.69      2.64 o 
  -9   4   1     1353.55     1283.14     10.67 o 
  -8   4   1      111.82      115.33      2.96 o 
  -7   4   1       64.86       80.80      2.05 o 
  -6   4   1       26.58       31.32      1.40 o 
  -5   4   1      486.94      443.67      4.01 o 
  -4   4   1     6649.41     6627.46     40.15 o 
  -3   4   1      113.92      104.37      1.97 o 
  -2   4   1     6773.98     6652.83     53.69 o 
  -1   4   1     7202.34     7167.36    103.74 o 
   0   4   1     1212.95     1188.38     18.08 o 
   1   4   1     5430.47     5578.73     50.50 o 
   2   4   1      121.79      112.46      1.91 o 
   3   4   1      968.74      987.72      7.71 o 
   4   4   1       18.64        8.52      1.06 o 
   5   4   1      882.49      806.08      6.96 o 
   6   4   1       53.12       41.03      1.52 o 
   7   4   1        3.25        5.42      1.41 o 
   8   4   1      357.10      313.12      4.09 o 
   9   4   1      764.25      788.91      7.54 o 
  10   4   1       34.89       55.21      2.92 o 
  11   4   1        2.34        3.04      2.64 o 
  12   4   1        0.06        0.00      2.73 o 
 -12   5   1        0.74        0.00      2.78 o 
 -11   5   1        2.56        1.07      2.21 o 
 -10   5   1      297.26      280.24      4.78 o 
  -9   5   1      108.36      108.93      2.99 o 
  -8   5   1      245.57      243.48      3.83 o 
  -7   5   1      202.64      203.48      3.35 o 
  -6   5   1       45.71       48.07      1.65 o 
  -5   5   1        2.76        3.86      1.06 o 
  -4   5   1     2369.08     2293.00     14.71 o 
  -3   5   1       29.12       49.20      1.65 o 
  -2   5   1      309.65      289.24      3.89 o 
  -1   5   1    12030.94    12317.72    127.07 o 
   0   5   1    10904.15    10894.92    127.11 o 
   1   5   1      340.06      307.35      3.62 o 
   2   5   1       30.98       26.17      1.17 o 
   3   5   1      610.18      623.80      5.39 o 
   4   5   1     8305.54     8622.51     55.05 o 
   5   5   1      735.42      706.51      6.77 o 
   6   5   1      221.54      200.26      2.87 o 
   7   5   1     4119.63     4089.35     27.60 o 
   8   5   1     1682.54     1635.81     13.38 o 
   9   5   1       76.56       88.72      3.84 o 
  10   5   1      396.34      388.47      6.12 o 
  11   5   1       37.67       37.86      3.28 o 
  12   5   1       25.86       27.67      3.44 o 
 -12   6   1        9.66        8.50      3.01 o 
 -11   6   1       24.10       40.13      3.00 o 
 -10   6   1       17.21       15.85      2.25 o 
  -9   6   1      377.87      377.54      7.53 o 
  -8   6   1        0.07        0.00      1.65 o 
  -7   6   1        4.93        1.90      1.44 o 
  -6   6   1        6.89       14.45      1.61 o 
  -5   6   1       11.52       14.42      1.33 o 
  -4   6   1      106.12      104.16      2.07 o 
  -3   6   1      762.13      726.58      6.62 o 
  -2   6   1     4042.13     4090.36     37.52 o 
  -1   6   1       96.60       76.77      4.78 o 
   0   6   1      691.67      670.52     15.91 o 
   1   6   1      268.01      301.10      3.97 o 
   2   6   1     1878.63     1866.23     16.23 o 
   3   6   1     5055.10     5025.92     37.88 o 
   4   6   1     2400.97     2592.41     19.73 o 
   5   6   1     1084.75     1129.52      8.67 o 
   6   6   1      751.13      704.39      6.29 o 
   7   6   1       80.09       89.86      2.47 o 
   8   6   1        6.24       11.33      2.01 o 
   9   6   1      195.23      192.21      4.52 o 
  10   6   1      655.44      650.09      8.17 o 
  11   6   1        0.11        0.57      2.66 o 
  12   6   1      111.85      121.54      4.72 o 
 -12   7   1       54.07       55.51      3.86 o 
 -11   7   1       41.27       36.64      2.99 o 
 -10   7   1      243.57      233.25      4.84 o 
  -9   7   1      281.01      261.61      4.23 o 
  -8   7   1      716.05      685.14      6.81 o 
  -7   7   1      268.49      253.66      3.79 o 
  -6   7   1      804.08      814.28      6.62 o 
  -5   7   1     1826.68     1801.61     12.19 o 
  -4   7   1     1192.50     1337.74     10.54 o 
  -3   7   1       22.56       46.27      1.66 o 
  -2   7   1     9316.18     9774.18     87.89 o 
  -1   7   1      170.38      123.46      3.05 o 
   0   7   1      294.29      281.11      4.77 o 
   1   7   1      929.51     1001.58     10.48 o 
   2   7   1     5620.15     5628.28     46.20 o 
   3   7   1     1560.57     1504.18     13.72 o 
   4   7   1      791.27      787.03      6.88 o 
   5   7   1        0.99        3.22      1.28 o 
   6   7   1       27.61       30.67      1.71 o 
   7   7   1       53.41       54.90      2.39 o 
   8   7   1      290.93      330.52      4.85 o 
   9   7   1      913.49      885.67      9.65 o 
  10   7   1        1.67        5.70      2.44 o 
  11   7   1      225.48      235.17      5.84 o 
 -12   8   1        2.45        0.07      3.02 o 
 -11   8   1      128.53      124.75      4.17 o 
 -10   8   1      272.42      277.37      5.31 o 
  -9   8   1       36.28       30.32      2.59 o 
  -8   8   1      194.14      194.16      3.67 o 
  -7   8   1      374.74      355.49      5.08 o 
  -6   8   1      281.26      269.35      3.80 o 
  -5   8   1      104.04      111.14      2.47 o 
  -4   8   1      380.38      411.91      4.85 o 
  -3   8   1     4916.74     5029.89     41.59 o 
  -2   8   1      594.69      686.41      7.07 o 
  -1   8   1     1323.27     1333.38     15.95 o 
   0   8   1      177.35      190.27      4.08 o 
   1   8   1       13.16       20.94      1.64 o 
   2   8   1     1418.65     1365.39     12.60 o 
   3   8   1       73.30       75.82      2.43 o 
   4   8   1       86.20       80.39      2.22 o 
   5   8   1     1226.20     1237.73     10.23 o 
   6   8   1       17.29       17.11      1.77 o 
   7   8   1     1465.28     1425.72     12.01 o 
   8   8   1      178.28      161.59      4.77 o 
   9   8   1      774.99      697.73      8.36 o 
  10   8   1      109.38      107.27      3.71 o 
  11   8   1       60.02       58.98      3.71 o 
 -11   9   1       19.95       11.79      2.72 o 
 -10   9   1        4.62        3.85      2.42 o 
  -9   9   1      366.40      378.09      5.97 o 
  -8   9   1       24.62       22.30      2.24 o 
  -7   9   1      204.66      206.46      3.75 o 
  -6   9   1        4.68        0.47      1.56 o 
  -5   9   1      295.91      297.55      4.03 o 
  -4   9   1      471.81      495.69      5.60 o 
  -3   9   1       71.56       89.12      2.47 o 
  -2   9   1      229.03      235.17      3.89 o 
  -1   9   1      127.40      116.69      3.47 o 
   0   9   1        7.58       17.67      7.63 o 
   1   9   1       99.97       80.14      2.77 o 
   2   9   1      904.57      904.83      9.13 o 
   3   9   1        1.50        5.92      1.57 o 
   4   9   1      645.09      664.45      7.65 o 
   5   9   1       21.15       26.68      1.99 o 
   6   9   1      828.08      805.65      7.71 o 
   7   9   1        3.51        5.35      1.86 o 
   8   9   1        1.54        0.00      2.65 o 
   9   9   1      183.80      162.72      5.57 o 
  10   9   1       92.13      111.06      3.81 o 
  11   9   1       43.74       44.61      3.66 o 
 -11  10   1        8.77        7.15      3.05 o 
 -10  10   1      141.68      143.44      4.34 o 
  -9  10   1        1.06        0.58      2.24 o 
  -8  10   1       20.24       29.60      4.00 o 
  -7  10   1     1085.07     1033.08      9.65 o 
  -6  10   1     1273.80     1285.33     11.05 o 
  -5  10   1       35.05       31.89      2.41 o 
  -4  10   1      661.73      672.95      7.06 o 
  -3  10   1      323.81      319.21      4.28 o 
  -2  10   1        9.88       15.49      1.46 o 
  -1  10   1       11.18       12.57      2.10 o 
   0  10   1     1282.63     1318.65     19.88 o 
   1  10   1     1642.36     1613.45     24.39 o 
   2  10   1      158.16      153.24      5.13 o 
   3  10   1        4.29        0.00      1.57 o 
   4  10   1      431.12      417.81      5.81 o 
   5  10   1        0.03        0.00      1.81 o 
   6  10   1      422.44      435.10      5.81 o 
   7  10   1       64.27       74.11      2.93 o 
   8  10   1      199.34      187.15      4.35 o 
   9  10   1       20.45       20.27      2.62 o 
  10  10   1      203.95      194.73      5.83 o 
 -10  11   1      140.41      156.89      4.94 o 
  -9  11   1      104.58       99.37      3.65 o 
  -8  11   1       32.09       44.91      2.84 o 
  -7  11   1      108.92      105.47      3.67 o 
  -6  11   1     3000.70     2946.26     24.04 o 
  -5  11   1     2173.25     2300.50     19.24 o 
  -4  11   1       57.51       62.12      2.54 o 
  -3  11   1        0.05        2.51      1.54 o 
  -2  11   1      919.56      908.10     15.47 o 
  -1  11   1        1.83        3.04      2.41 o 
   0  11   1     1855.66     1871.91     30.99 o 
   1  11   1       69.52       71.65      3.36 o 
   2  11   1      113.59      119.81      3.27 o 
   3  11   1       92.26      105.98      3.25 o 
   4  11   1       60.87       59.90      3.64 o 
   5  11   1        6.80        2.78      1.98 o 
   6  11   1     1077.82     1091.93     11.14 o 
   7  11   1      140.02      132.28      3.83 o 
   8  11   1       40.85       51.17      2.90 o 
   9  11   1       76.63       76.32      3.40 o 
  10  11   1      114.26      110.23      4.05 o 
 -10  12   1       44.32       43.11      3.58 o 
  -9  12   1       90.03       84.02      3.87 o 
  -8  12   1      179.01      179.81      4.41 o 
  -7  12   1      821.85      797.20      8.94 o 
  -6  12   1       29.33       31.20      2.53 o 
  -5  12   1       56.60       64.96      2.99 o 
  -4  12   1       17.64       21.69      2.36 o 
  -3  12   1      491.57      489.58      5.84 o 
  -2  12   1     1303.94     1291.38     15.27 o 
  -1  12   1     1761.61     1871.41     27.62 o 
   0  12   1      257.81      278.64      6.07 o 
   1  12   1      891.94      923.23     11.08 o 
   2  12   1      859.25      854.48      9.34 o 
   3  12   1      203.43      189.62      4.16 o 
   4  12   1       45.14       46.07      2.72 o 
   5  12   1      797.92      774.81      8.32 o 
   6  12   1      226.00      236.66      4.58 o 
   7  12   1      737.92      731.23      8.46 o 
   8  12   1        2.65        0.89      2.26 o 
   9  12   1       62.60       58.55      3.25 o 
  -9  13   1       38.94       38.93      3.38 o 
  -8  13   1      149.27      142.20      4.56 o 
  -7  13   1      254.48      252.83      5.05 o 
  -6  13   1       14.77       22.27      2.43 o 
  -5  13   1      323.50      306.11      5.61 o 
  -4  13   1        5.38        3.76      2.34 o 
  -3  13   1        1.20        4.57      2.11 o 
  -2  13   1       21.37       19.56      2.90 o 
  -1  13   1     1261.20     1265.84     16.60 o 
   0  13   1      305.12      333.91      6.99 o 
   1  13   1      596.89      587.06     15.59 o 
   2  13   1        4.27        4.33      2.31 o 
   3  13   1        8.47       13.84      2.22 o 
   4  13   1      105.97      107.93      3.62 o 
   5  13   1      353.34      342.96      5.91 o 
   6  13   1        5.92        5.88      2.26 o 
   7  13   1      195.41      214.14      4.69 o 
   8  13   1        2.76        7.47      2.48 o 
   9  13   1        5.67       13.32      2.96 o 
  -9  14   1      111.40      112.63      4.83 o 
  -8  14   1      308.16      308.12      6.87 o 
  -7  14   1      405.28      386.26      7.47 o 
  -6  14   1      176.40      184.23      4.70 o 
  -5  14   1       95.74       96.91      3.84 o 
  -4  14   1       98.02       95.32      3.66 o 
  -3  14   1      489.95      490.20      8.89 o 
  -2  14   1      185.77      183.34      5.42 o 
  -1  14   1      214.81      215.55      7.76 o 
   0  14   1      601.50      600.00     12.15 o 
   1  14   1      689.91      698.41     10.78 o 
   2  14   1      129.55      130.05      4.37 o 
   3  14   1      483.67      478.33      6.83 o 
   4  14   1       29.47       19.17      2.50 o 
   5  14   1      528.68      537.68      7.64 o 
   6  14   1      264.39      253.53      4.98 o 
   7  14   1        7.74       10.67      2.73 o 
   8  14   1       73.60       84.21      3.92 o 
  -8  15   1        6.07        7.14      3.19 o 
  -7  15   1      256.03      244.58      6.15 o 
  -6  15   1      157.29      142.06      4.87 o 
  -5  15   1      214.50      239.82      6.68 o 
  -4  15   1        0.85        5.65      2.53 o 
  -3  15   1        0.58        4.74      2.98 o 
  -2  15   1      573.65      567.54     16.54 o 
  -1  15   1       97.41      100.23      4.40 o 
   0  15   1        3.13        3.38      6.46 o 
   1  15   1      135.67      124.79      4.96 o 
   2  15   1      684.92      651.16     10.75 o 
   3  15   1       12.94        5.22      3.08 o 
   4  15   1      448.43      455.85      7.75 o 
   5  15   1       15.01       14.05      3.37 o 
   6  15   1      141.53      133.73      4.88 o 
   7  15   1       58.87       68.54      3.59 o 
  -7  16   1        1.03        0.00      3.30 o 
  -6  16   1      453.18      456.37      8.13 o 
  -5  16   1       28.85       24.15      5.44 o 
  -4  16   1      126.61      136.67      6.99 o 
  -3  16   1        7.35        5.50      3.79 o 
  -2  16   1      336.04      309.24      7.29 o 
  -1  16   1      201.00      204.27      6.04 o 
   0  16   1       82.92       95.30      5.47 o 
   1  16   1      723.62      679.33     11.49 o 
   2  16   1       16.90       18.72      3.43 o 
   3  16   1       66.73       79.72      5.48 o 
   4  16   1     1636.82     1713.39     27.19 o 
   5  16   1       93.21      100.90      4.87 o 
   6  16   1      154.89      137.84      5.12 o 
  -6  17   1      396.27      406.85     12.71 o 
  -5  17   1      119.88      129.46      7.28 o 
  -4  17   1      122.36      148.08      7.61 o 
  -3  17   1        2.54        0.72      5.87 o 
  -2  17   1       36.61       37.41      8.15 o 
  -1  17   1        6.03        7.03      3.99 o 
   0  17   1      628.40      623.66     13.26 o 
   1  17   1        6.88        6.64      3.89 o 
   2  17   1      105.60      106.93      6.23 o 
   3  17   1        8.49       17.38      4.49 o 
   4  17   1      545.31      513.11     21.56 o 
   5  17   1      958.21      965.66     14.86 o 
  -4  18   1       13.17       11.09      4.69 o 
  -3  18   1      141.93      136.81      7.81 o 
  -2  18   1      116.95      112.82      6.44 o 
  -1  18   1       46.29       49.68      8.22 o 
   0  18   1      122.16      120.79     11.80 o 
   1  18   1        0.02        1.41      3.81 o 
   2  18   1       72.18       82.22      5.88 o 
   3  18   1        1.61        3.04      4.20 o 
   4  18   1       41.11       26.92      4.91 o 
  -2  19   1       26.15       34.86      5.04 o 
  -1  19   1        7.85        5.41      4.20 o 
   0  19   1      266.16      246.59      9.09 o 
   1  19   1       13.23       10.70      4.81 o 
 -13   0   2       47.47       39.47      4.71 o 
 -12   0   2      524.21      540.27     10.82 o 
 -11   0   2       36.67       36.49      3.47 o 
 -10   0   2     1515.55     1477.97     17.06 o 
  -9   0   2     1714.09     1659.72     31.43 o 
  -8   0   2        0.23        1.90      2.04 o 
  -7   0   2      122.29      122.25      3.27 o 
  -6   0   2     1594.06     1609.64     14.79 o 
  -5   0   2      812.88      627.61      6.73 o 
  -4   0   2     1618.24     1663.52     14.98 o 
  -3   0   2      744.83      693.27      7.37 o 
  -2   0   2       19.48        0.00      1.86 o 
  -1   0   2     3337.20     3247.86     29.19 o 
   0   0   2     1041.35     1059.34      9.08 o 
   1   0   2      271.38      247.89      7.19 o 
   2   0   2     5133.36     5010.64     52.07 o 
   3   0   2     1317.55     1183.78     11.61 o 
   4   0   2     1585.64     2065.57     19.72 o 
   5   0   2      839.12      767.01      7.84 o 
   6   0   2      240.26      268.39      4.14 o 
   7   0   2      553.98      603.97      7.84 o 
   8   0   2      186.98      178.02      4.23 o 
   9   0   2      235.35      241.41      5.33 o 
  10   0   2     1465.93     1482.42     21.21 o 
  11   0   2      211.46      222.11      8.63 o 
  12   0   2      209.59      252.15     13.36 o 
 -13   1   2      480.75      507.32      7.84 o 
 -12   1   2       66.06       70.75      3.48 o 
 -11   1   2      167.28      167.77      4.17 o 
 -10   1   2     1292.80     1288.78     10.88 o 
  -9   1   2       45.09       48.82      2.37 o 
  -8   1   2       44.09       42.46      1.79 o 
  -7   1   2      359.42      399.47      3.93 o 
  -6   1   2       63.73       81.72      1.89 o 
  -5   1   2    10124.60    10513.18     59.97 o 
  -4   1   2      179.07      194.24      2.23 o 
  -3   1   2      666.15      681.78      4.87 o 
  -2   1   2     6689.36     6834.89     56.12 o 
  -1   1   2       32.11       22.51      0.77 o 
   0   1   2     1307.34     1245.81     11.71 o 
   1   1   2     4459.99     4376.94     35.19 o 
   2   1   2        2.56        1.69      0.62 o 
   3   1   2     4939.33     4833.09     33.06 o 
   4   1   2      393.18      439.43      3.91 o 
   5   1   2      369.68      446.66      4.20 o 
   6   1   2       26.70       23.85      1.36 o 
   7   1   2     1813.07     1917.19     13.04 o 
   8   1   2        0.04        0.00      1.38 o 
   9   1   2       53.96       53.04      2.14 o 
  10   1   2       75.05       70.93      2.85 o 
  11   1   2        1.55        0.00      2.54 o 
  12   1   2      268.57      277.61      7.07 o 
 -13   2   2       33.45       37.08      3.38 o 
 -12   2   2       84.00       87.65      3.75 o 
 -11   2   2        9.28        8.26      2.28 o 
 -10   2   2        0.11        0.00      2.00 o 
  -9   2   2      302.90      297.70      4.11 o 
  -8   2   2      444.88      464.72      4.57 o 
  -7   2   2      406.59      422.86      5.20 o 
  -6   2   2      660.74      707.69      5.71 o 
  -5   2   2     3444.54     3641.28     21.61 o 
  -4   2   2     3517.63     3457.42     20.34 o 
  -3   2   2     1442.45     1487.49      9.61 o 
  -2   2   2    23985.42    23767.28    166.92 o 
  -1   2   2     3207.05     3163.92     33.28 o 
   0   2   2     1189.43     1110.61     20.71 o 
   1   2   2     1331.58     1282.83     13.47 o 
   2   2   2      689.86      616.64      4.48 o 
   3   2   2      372.53      419.71      4.09 o 
   4   2   2     2505.57     2644.25     17.66 o 
   5   2   2     6109.95     6631.33     42.73 o 
   6   2   2     1499.26     1554.39     12.11 o 
   7   2   2       27.02       34.99      1.54 o 
   8   2   2      156.32      153.93      2.83 o 
   9   2   2      296.25      275.42      3.96 o 
  10   2   2      116.87      110.78      3.87 o 
  11   2   2       50.86       50.89      3.47 o 
  12   2   2        7.23        7.15      3.28 o 
 -13   3   2      576.36      630.19      8.85 o 
 -12   3   2       23.14       16.09      2.79 o 
 -11   3   2        3.96        0.00      2.36 o 
 -10   3   2      228.32      247.32      4.21 o 
  -9   3   2      746.78      729.12      8.74 o 
  -8   3   2      175.83      173.40      3.04 o 
  -7   3   2      531.26      542.51      4.77 o 
  -6   3   2        1.90        3.74      1.07 o 
  -5   3   2        5.60       23.10      1.28 o 
  -4   3   2      696.31      617.27      4.77 o 
  -3   3   2        0.61        2.24      0.90 o 
  -2   3   2     1719.33     1608.74     13.66 o 
  -1   3   2     1016.16      953.66     10.45 o 
   0   3   2    21163.02    21015.15    516.59 o 
   1   3   2     3729.83     3770.13     34.40 o 
   2   3   2      562.70      598.25      4.87 o 
   3   3   2     1629.57     1677.08     11.44 o 
   4   3   2     2632.08     2605.22     17.46 o 
   5   3   2     3883.17     4049.31     26.70 o 
   6   3   2      389.82      395.55      3.94 o 
   7   3   2       60.67       55.70      2.06 o 
   8   3   2        5.19        3.62      1.59 o 
   9   3   2     1140.17     1075.84      9.98 o 
  10   3   2      218.74      218.79      5.18 o 
  11   3   2        1.05        0.00      2.60 o 
  12   3   2       19.95       27.12      3.26 o 
 -12   4   2      207.37      206.32      5.09 o 
 -11   4   2      120.90      128.17      3.70 o 
 -10   4   2      114.18      120.38      3.44 o 
  -9   4   2      581.17      577.62      6.26 o 
  -8   4   2      578.02      547.71      5.73 o 
  -7   4   2      148.66      135.68      2.63 o 
  -6   4   2     2653.88     2773.02     19.04 o 
  -5   4   2     1522.86     1359.83     10.59 o 
  -4   4   2    10507.69    10902.65     65.32 o 
  -3   4   2      501.53      460.42      4.14 o 
  -2   4   2    35536.54    35911.33    289.80 o 
  -1   4   2    47753.95    47521.79    405.83 o 
   0   4   2    32979.42    32042.99    449.70 o 
   1   4   2     7132.72     7129.75     64.30 o 
   2   4   2     1537.17     1387.61     12.18 o 
   3   4   2     5503.65     5689.94     51.67 o 
   4   4   2     7148.43     7613.86     48.73 o 
   5   4   2      881.30      769.80      6.32 o 
   6   4   2     2017.78     1943.63     13.92 o 
   7   4   2      302.01      283.28      4.49 o 
   8   4   2       16.61       18.91      1.72 o 
   9   4   2       46.44       38.28      2.59 o 
  10   4   2        0.00        0.31      2.46 o 
  11   4   2       84.80       71.90      3.76 o 
  12   4   2      144.88      139.88      4.87 o 
 -12   5   2        9.68        7.37      2.73 o 
 -11   5   2       10.60       14.45      2.34 o 
 -10   5   2        0.03        1.81      2.02 o 
  -9   5   2        8.90       10.39      1.98 o 
  -8   5   2      222.84      201.52      4.30 o 
  -7   5   2      899.61      897.34      7.23 o 
  -6   5   2      585.44      642.47      5.47 o 
  -5   5   2     2267.43     2273.04     14.98 o 
  -4   5   2      508.56      622.01      4.91 o 
  -3   5   2     2860.24     2952.82     22.57 o 
  -2   5   2    11092.27    10935.21     88.00 o 
  -1   5   2      151.84      153.82      2.52 o 
   0   5   2     1936.16     1963.36     16.45 o 
   1   5   2    10576.32    10766.71     86.72 o 
   2   5   2      278.58      278.15      3.24 o 
   3   5   2     5755.03     5607.51     38.63 o 
   4   5   2       32.03       26.84      1.26 o 
   5   5   2       12.99        9.47      1.24 o 
   6   5   2       72.48       76.09      2.09 o 
   7   5   2      120.24      132.18      2.77 o 
   8   5   2       15.44       15.12      2.04 o 
   9   5   2        0.01        0.00      2.13 o 
  10   5   2        7.78        5.21      2.57 o 
  11   5   2      183.39      163.39      5.56 o 
  12   5   2       16.13       21.78      3.37 o 
 -12   6   2       70.87       72.24      3.72 o 
 -11   6   2      173.03      174.38      4.56 o 
 -10   6   2      143.50      131.81      3.69 o 
  -9   6   2     1031.47      997.91      9.01 o 
  -8   6   2       22.35       26.52      2.11 o 
  -7   6   2      849.15      824.63      9.48 o 
  -6   6   2     1793.62     1779.63     13.20 o 
  -5   6   2     4445.10     4503.24     28.47 o 
  -4   6   2      217.96      224.82      2.79 o 
  -3   6   2       81.82       89.71      3.12 o 
  -2   6   2     9520.22     9521.13     76.79 o 
  -1   6   2       28.49       27.29      1.73 o 
   0   6   2    10926.63    11327.11    156.27 o 
   1   6   2     1595.93     1517.73     13.44 o 
   2   6   2       34.57       28.23      1.45 o 
   3   6   2      338.82      316.72      4.13 o 
   4   6   2      692.38      690.81      6.22 o 
   5   6   2      970.11     1037.95      8.15 o 
   6   6   2      877.24      867.88      7.37 o 
   7   6   2      357.19      351.95      6.23 o 
   8   6   2        1.01        0.00      1.78 o 
   9   6   2      861.74      918.01      9.87 o 
  10   6   2      609.47      592.06      8.46 o 
  11   6   2        0.94        0.52      2.82 o 
 -12   7   2      136.34      135.63      4.75 o 
 -11   7   2       35.38       48.34      3.15 o 
 -10   7   2       93.71       86.20      3.16 o 
  -9   7   2      614.89      608.30      6.58 o 
  -8   7   2     1046.98      981.68      8.68 o 
  -7   7   2       74.18       69.46      2.29 o 
  -6   7   2      516.52      535.42      4.99 o 
  -5   7   2      547.76      511.52      4.62 o 
  -4   7   2       58.66       64.30      2.01 o 
  -3   7   2     3582.08     3769.39     31.45 o 
  -2   7   2       14.11        9.84      1.23 o 
  -1   7   2     2876.69     3107.52     38.78 o 
   0   7   2     1046.50      915.14     13.77 o 
   1   7   2     1081.20      998.44      9.48 o 
   2   7   2      716.98      717.46     10.33 o 
   3   7   2      229.93      240.71      3.78 o 
   4   7   2       48.17       54.20      1.79 o 
   5   7   2        7.05        5.20      1.31 o 
   6   7   2       94.00      102.40      2.53 o 
   7   7   2      569.70      561.40      6.14 o 
   8   7   2       37.15       39.58      2.47 o 
   9   7   2     4136.23     4060.14     32.59 o 
  10   7   2       64.32       76.34      3.74 o 
  11   7   2      103.92      113.92      4.41 o 
 -12   8   2       51.48       59.97      3.95 o 
 -11   8   2       31.81       38.01      4.69 o 
 -10   8   2      210.43      204.07      4.77 o 
  -9   8   2      278.12      288.65      4.49 o 
  -8   8   2        0.15        0.69      1.81 o 
  -7   8   2      293.15      310.25      4.36 o 
  -6   8   2      827.44      824.98      7.24 o 
  -5   8   2       11.63       11.69      1.33 o 
  -4   8   2     2666.17     2714.61     23.50 o 
  -3   8   2     1317.64     1355.09     12.52 o 
  -2   8   2     1066.59     1232.82     11.33 o 
  -1   8   2      185.32      180.37      4.04 o 
   0   8   2     1469.27     1445.00     17.15 o 
   1   8   2      192.45      154.22      3.66 o 
   2   8   2     4701.32     4879.23     40.56 o 
   3   8   2      137.26      169.21      3.36 o 
   4   8   2       97.79       94.91      2.37 o 
   5   8   2     1215.84     1200.15     10.07 o 
   6   8   2      817.08      827.95      7.92 o 
   7   8   2       52.17       53.33      2.36 o 
   8   8   2      537.02      534.98      6.82 o 
   9   8   2       39.80       59.68      3.09 o 
  10   8   2      100.80      106.46      4.11 o 
  11   8   2        0.02        0.00      2.84 o 
 -11   9   2       63.65       75.64      3.93 o 
 -10   9   2      127.23      123.96      3.93 o 
  -9   9   2      432.20      445.00      6.45 o 
  -8   9   2      241.55      220.84      4.32 o 
  -7   9   2       22.97       19.88      1.97 o 
  -6   9   2     1375.71     1347.60     10.82 o 
  -5   9   2      231.25      249.38      3.71 o 
  -4   9   2      291.45      306.60      4.18 o 
  -3   9   2       68.85       55.93      2.11 o 
  -2   9   2        3.09        4.78      1.65 o 
  -1   9   2     2220.81     2376.69     27.08 o 
   0   9   2      689.18      732.49     14.23 o 
   1   9   2      845.12      866.99      8.79 o 
   2   9   2      174.29      183.20      3.51 o 
   3   9   2      494.78      515.82      6.31 o 
   4   9   2      127.91      124.32      3.03 o 
   5   9   2       32.79       34.45      2.09 o 
   6   9   2       33.33       34.92      2.12 o 
   7   9   2      652.94      625.48      7.34 o 
   8   9   2      105.59      103.96      3.40 o 
   9   9   2        0.42        1.31      2.35 o 
  10   9   2       95.36       77.53      3.88 o 
 -11  10   2       32.43       34.67      3.55 o 
 -10  10   2       15.55       25.54      2.76 o 
  -9  10   2      136.74      139.85      4.17 o 
  -8  10   2       68.21       70.85      3.09 o 
  -7  10   2        0.21        1.32      1.73 o 
  -6  10   2      329.63      325.94      5.32 o 
  -5  10   2       77.80       85.45      2.48 o 
  -4  10   2      143.29      133.30      3.09 o 
  -3  10   2       79.12       76.61      2.60 o 
  -2  10   2      350.68      349.06      6.48 o 
  -1  10   2      817.42      805.11     20.33 o 
   0  10   2      218.86      229.32      5.00 o 
   1  10   2      429.90      403.59      5.32 o 
   2  10   2     1944.10     1958.37     18.35 o 
   3  10   2     1735.06     1674.06     15.69 o 
   4  10   2     1049.99     1050.69     13.71 o 
   5  10   2       47.68       45.58      3.22 o 
   6  10   2      893.60      885.19      9.08 o 
   7  10   2      615.62      605.37      7.27 o 
   8  10   2      356.66      330.74      5.47 o 
   9  10   2       53.31       52.71      3.06 o 
  10  10   2       35.12       38.46      3.40 o 
 -10  11   2      153.15      138.76      4.71 o 
  -9  11   2        2.52        0.18      2.31 o 
  -8  11   2       35.09       30.82      2.61 o 
  -7  11   2     1423.90     1408.09     12.25 o 
  -6  11   2      158.26      140.87      3.50 o 
  -5  11   2       70.43       77.28      2.65 o 
  -4  11   2       17.45       14.93      1.82 o 
  -3  11   2      689.15      728.69      8.05 o 
  -2  11   2     1247.86     1237.07     13.62 o 
  -1  11   2       13.01       14.19      2.33 o 
   0  11   2      424.28      425.85      7.35 o 
   1  11   2      176.77      162.85      4.03 o 
   2  11   2      319.13      328.80      5.00 o 
   3  11   2      226.20      231.31      4.64 o 
   4  11   2      398.53      410.06      6.77 o 
   5  11   2      159.02      165.77      3.76 o 
   6  11   2      232.99      246.60      4.52 o 
   7  11   2       33.68       31.39      2.48 o 
   8  11   2       61.99       50.96      2.89 o 
   9  11   2      111.42      111.61      3.78 o 
  10  11   2     1209.99     1183.00     13.78 o 
 -10  12   2      123.26      128.40      4.97 o 
  -9  12   2      334.74      339.97      7.19 o 
  -8  12   2      262.34      275.82      5.67 o 
  -7  12   2       47.80       45.44      2.95 o 
  -6  12   2     1116.34     1160.81     12.26 o 
  -5  12   2       89.41       98.98      3.30 o 
  -4  12   2        0.43        0.48      1.90 o 
  -3  12   2      194.50      180.79      3.83 o 
  -2  12   2       11.84       11.84      2.25 o 
  -1  12   2      590.21      629.01      9.80 o 
   0  12   2     1403.08     1355.15     17.33 o 
   1  12   2      512.44      499.14      7.33 o 
   2  12   2      472.09      465.46      9.41 o 
   3  12   2      818.96      829.40      9.38 o 
   4  12   2      611.90      626.05      7.93 o 
   5  12   2        6.91        4.25      2.00 o 
   6  12   2      147.40      154.54      6.06 o 
   7  12   2       81.41       77.86      3.77 o 
   8  12   2       62.38       55.85      3.08 o 
   9  12   2        9.76       20.88      2.79 o 
  -9  13   2        3.49        0.86      2.98 o 
  -8  13   2      165.58      201.84      5.73 o 
  -7  13   2      371.14      362.01      6.20 o 
  -6  13   2       25.95       29.88      2.70 o 
  -5  13   2      335.47      342.43      7.14 o 
  -4  13   2       92.81       84.45      3.42 o 
  -3  13   2      908.00      898.31     18.07 o 
  -2  13   2      171.29      180.98      5.14 o 
  -1  13   2       11.07       10.32      2.76 o 
   0  13   2       84.84       86.64      3.93 o 
   1  13   2      134.09      152.37      4.39 o 
   2  13   2      172.35      166.54      4.02 o 
   3  13   2      104.56      107.55      3.59 o 
   4  13   2       14.41       15.25      2.38 o 
   5  13   2     1765.21     1794.73     15.90 o 
   6  13   2        0.04        0.84      2.86 o 
   7  13   2       12.70       10.37      2.44 o 
   8  13   2        2.74        0.00      2.35 o 
   9  13   2       98.57      140.15      4.93 o 
  -9  14   2        3.89        5.01      3.22 o 
  -8  14   2      120.37      124.31      4.84 o 
  -7  14   2      215.77      216.72      5.81 o 
  -6  14   2        2.45        3.49      2.68 o 
  -5  14   2        6.97       11.02      2.62 o 
  -4  14   2      193.36      203.83      4.89 o 
  -3  14   2      117.31      125.12      4.89 o 
  -2  14   2     1215.50     1211.96     14.11 o 
  -1  14   2       94.31       92.28      4.30 o 
   0  14   2       37.99       41.32      3.41 o 
   1  14   2      160.40      175.04      4.72 o 
   2  14   2        1.27        0.00      2.64 o 
   3  14   2       28.92       26.52      2.53 o 
   4  14   2       18.74       19.59      2.70 o 
   5  14   2      214.15      216.03      4.50 o 
   6  14   2        1.81        0.00      2.24 o 
   7  14   2       86.57       90.95      3.50 o 
   8  14   2        5.44        7.68      2.81 o 
  -8  15   2       60.61       59.07      4.01 o 
  -7  15   2       50.88       50.08      3.66 o 
  -6  15   2      328.84      311.78      7.04 o 
  -5  15   2       41.29       42.13      8.98 o 
  -4  15   2        7.24        7.70      3.21 o 
  -3  15   2        3.62        0.38      2.92 o 
  -2  15   2        0.70        0.72      3.49 o 
  -1  15   2       71.77       74.33      5.11 o 
   0  15   2       35.04       43.75      4.22 o 
   1  15   2      410.91      384.68      6.91 o 
   2  15   2        2.83        1.29      3.72 o 
   3  15   2      181.59      154.18      6.56 o 
   4  15   2       58.41       60.08      4.62 o 
   5  15   2        2.43        2.28      2.54 o 
   6  15   2       14.11       10.41      2.65 o 
   7  15   2       45.77       49.17      3.39 o 
  -7  16   2       11.37        8.64      4.95 o 
  -6  16   2        1.37        2.65      3.66 o 
  -5  16   2      732.29      765.49     15.76 o 
  -4  16   2      411.36      386.10     10.30 o 
  -3  16   2        0.22        5.71      4.99 o 
  -2  16   2      326.69      351.27     10.85 o 
  -1  16   2      232.08      228.50      6.26 o 
   0  16   2       64.52       67.58      6.75 o 
   1  16   2      631.12      611.76     12.42 o 
   2  16   2      871.45      820.33     16.43 o 
   3  16   2      155.48      142.08      6.90 o 
   4  16   2        0.15        0.00      3.02 o 
   5  16   2      257.03      249.93      7.06 o 
   6  16   2       14.63       22.70      3.01 o 
  -6  17   2      128.27      132.13      5.87 o 
  -5  17   2      511.17      512.55     12.72 o 
  -4  17   2        0.04        0.00      4.05 o 
  -3  17   2       28.90       20.28      4.53 o 
  -2  17   2       61.55       65.07      5.38 o 
  -1  17   2        1.54        1.07      3.98 o 
   0  17   2       78.03       85.67      8.27 o 
   1  17   2        0.43        0.43      4.63 o 
   2  17   2        6.83       12.56      4.35 o 
   3  17   2     1009.08     1027.42     21.51 o 
   4  17   2        0.11        0.00      4.19 o 
   5  17   2      117.77      121.76      8.25 o 
  -4  18   2       78.69       87.41      7.86 o 
  -3  18   2      160.97      164.84      7.77 o 
  -2  18   2       71.15       69.68      8.05 o 
  -1  18   2        6.09        6.99      4.17 o 
   0  18   2       49.71       45.48      5.17 o 
   1  18   2        8.32        3.02      7.27 o 
   2  18   2       39.03       37.89      9.10 o 
   3  18   2      935.69      961.37     27.61 o 
  -1  19   2       46.71       52.02      7.46 o 
   0  19   2       67.15       78.09     17.89 o 
 -13   1   3        1.23        0.00      2.72 o 
 -12   1   3      271.26      244.83      5.41 o 
 -11   1   3      343.44      345.11      5.45 o 
 -10   1   3        0.10        0.00      1.85 o 
  -9   1   3      195.84      187.87      3.87 o 
  -8   1   3     1151.59     1159.10      8.48 o 
  -7   1   3      152.24      149.61      2.86 o 
  -6   1   3      144.04      154.72      2.32 o 
  -5   1   3       36.16       61.26      1.46 o 
  -4   1   3     8167.37     8100.04     46.33 o 
  -3   1   3     1829.99     1835.34     11.70 o 
  -2   1   3      859.60      750.28      5.71 o 
  -1   1   3        1.98        1.45      0.85 o 
   0   1   3     1136.49     1067.96      7.71 o 
   1   1   3     4935.10     4790.48     38.40 o 
   2   1   3      660.56      613.73      4.88 o 
   3   1   3       89.71       65.01      1.56 o 
   4   1   3     7899.04     8339.67     63.66 o 
   5   1   3     4319.00     4528.48     54.26 o 
   6   1   3      202.93      178.94      2.65 o 
   7   1   3      367.28      360.49      4.01 o 
   8   1   3       62.54       73.54      2.03 o 
   9   1   3       45.52       47.39      2.43 o 
  10   1   3       97.93       98.12      3.72 o 
  11   1   3       38.69       35.71      3.57 o 
  12   1   3        7.43        6.65      4.47 o 
 -13   2   3       99.67      113.88      4.33 o 
 -12   2   3      155.98      157.90      4.31 o 
 -11   2   3      290.17      280.70      5.00 o 
 -10   2   3       37.04       44.68      2.47 o 
  -9   2   3        1.14        1.20      1.82 o 
  -8   2   3       95.77      114.62      2.83 o 
  -7   2   3       62.24       72.27      1.84 o 
  -6   2   3     2074.01     2063.75     13.05 o 
  -5   2   3     2873.87     2992.56     18.01 o 
  -4   2   3       30.21       27.04      1.65 o 
  -3   2   3     1568.14     1441.07     11.71 o 
  -2   2   3     1665.74     1668.79     11.19 o 
  -1   2   3      233.04      243.64      2.30 o 
   0   2   3     2673.29     2628.42     27.94 o 
   1   2   3     3700.76     3593.10     30.21 o 
   2   2   3      517.08      518.33      4.37 o 
   3   2   3     6367.56     6261.20     40.07 o 
   4   2   3     1714.01     1773.36     12.28 o 
   5   2   3       25.36       36.84      1.44 o 
   6   2   3       20.58       16.74      1.43 o 
   7   2   3      145.86      148.53      2.79 o 
   8   2   3        2.78        4.61      1.57 o 
   9   2   3        0.68        3.13      2.03 o 
  10   2   3      109.48      106.74      3.91 o 
  11   2   3        1.75        0.00      2.98 o 
  12   2   3      187.34      179.15      6.03 o 
 -13   3   3      202.98      247.64      5.76 o 
 -12   3   3       14.30       14.72      2.85 o 
 -11   3   3      167.76      158.73      4.05 o 
 -10   3   3     2594.00     2497.46     18.53 o 
  -9   3   3     1256.87     1263.88     10.51 o 
  -8   3   3       31.19       32.02      1.90 o 
  -7   3   3      625.91      650.07      5.41 o 
  -6   3   3      236.74      246.84      3.25 o 
  -5   3   3      579.12      629.09      5.11 o 
  -4   3   3      151.52      148.74      2.09 o 
  -3   3   3      253.35      249.75      2.56 o 
  -2   3   3      825.21      914.88      8.24 o 
  -1   3   3      113.37      144.48      2.35 o 
   0   3   3       42.11       45.12      1.88 o 
   1   3   3     1266.03     1344.70     13.33 o 
   2   3   3     6040.24     6158.59     42.05 o 
   3   3   3      975.80     1228.52      8.70 o 
   4   3   3      126.82      124.45      2.15 o 
   5   3   3       88.67       86.34      2.09 o 
   6   3   3      574.74      532.56      5.12 o 
   7   3   3     1738.24     1768.50     12.36 o 
   8   3   3       11.78       18.39      1.88 o 
   9   3   3     1164.46     1117.07     12.22 o 
  10   3   3      127.11      149.96      5.17 o 
  11   3   3       67.76       62.10      3.55 o 
 -13   4   3      120.17      136.60      4.66 o 
 -12   4   3      195.34      181.79      4.62 o 
 -11   4   3       36.56       32.20      2.61 o 
 -10   4   3      305.96      311.49      5.11 o 
  -9   4   3        2.04        0.00      1.96 o 
  -8   4   3      441.58      411.78      4.93 o 
  -7   4   3      918.21      967.10      7.62 o 
  -6   4   3      139.15       98.75      2.73 o 
  -5   4   3      336.47      331.66      3.40 o 
  -4   4   3       16.42       36.22      1.32 o 
  -3   4   3       10.87        7.81      1.01 o 
  -2   4   3     3369.81     3450.09     31.74 o 
  -1   4   3     2136.54     2186.94     44.47 o 
   0   4   3      896.63      857.74     11.22 o 
   1   4   3        1.12        6.34      1.23 o 
   2   4   3      659.50      630.36      5.23 o 
   3   4   3     1995.27     1956.81     14.28 o 
   4   4   3      471.24      528.31      4.90 o 
   5   4   3       12.82       22.33      1.38 o 
   6   4   3       55.19       68.45      1.99 o 
   7   4   3      196.54      212.09      3.51 o 
   8   4   3      905.86      972.58      8.52 o 
   9   4   3        6.90        7.43      2.34 o 
  10   4   3        0.52        1.87      2.60 o 
  11   4   3       15.59       16.26      3.70 o 
 -12   5   3       28.79       30.37      3.36 o 
 -11   5   3      221.61      226.08      4.67 o 
 -10   5   3     1401.62     1330.29     12.10 o 
  -9   5   3      535.10      512.71      6.27 o 
  -8   5   3     2248.44     2217.73     17.49 o 
  -7   5   3      285.04      285.25      4.32 o 
  -6   5   3        9.77        8.37      1.35 o 
  -5   5   3     1190.31     1210.22      8.59 o 
  -4   5   3      314.03      255.81      2.94 o 
  -3   5   3     1366.93     1466.35     16.98 o 
  -2   5   3     2477.97     2542.69     21.32 o 
  -1   5   3     1409.08     1449.04     14.05 o 
   0   5   3      333.17      327.42      4.28 o 
   1   5   3      270.64      293.99      4.40 o 
   2   5   3      359.46      373.59      4.07 o 
   3   5   3        0.61        0.00      1.00 o 
   4   5   3      576.52      593.29      5.08 o 
   5   5   3       48.70       63.49      1.76 o 
   6   5   3        5.37        1.70      1.39 o 
   7   5   3       56.36       60.42      2.20 o 
   8   5   3     1243.92     1179.51     11.37 o 
   9   5   3       50.26       45.34      3.03 o 
  10   5   3        3.27        1.35      2.52 o 
  11   5   3        5.20        2.12      2.82 o 
 -12   6   3       14.96       16.83      2.64 o 
 -11   6   3       14.05       22.05      2.54 o 
 -10   6   3      180.99      183.92      4.18 o 
  -9   6   3     1368.36     1401.68     12.35 o 
  -8   6   3     3885.16     3858.04     28.36 o 
  -7   6   3       72.87       75.65      2.31 o 
  -6   6   3       92.12       98.68      2.28 o 
  -5   6   3     1121.32     1115.93      8.10 o 
  -4   6   3      644.02      537.56      5.52 o 
  -3   6   3      775.04      815.78      8.99 o 
  -2   6   3     3093.06     3158.37     26.30 o 
  -1   6   3      236.26      224.60      4.19 o 
   0   6   3     5169.95     5080.40     55.17 o 
   1   6   3       53.65       73.25      2.02 o 
   2   6   3     1437.55     1601.28     14.35 o 
   3   6   3       58.64       64.53      1.75 o 
   4   6   3      369.50      423.19      4.44 o 
   5   6   3      439.50      405.11      4.25 o 
   6   6   3        2.95        1.60      1.46 o 
   7   6   3       27.69       20.33      1.97 o 
   8   6   3      505.90      430.54      6.04 o 
   9   6   3      138.64      152.87      4.56 o 
  10   6   3      281.70      288.47      6.05 o 
  11   6   3       19.91       27.82      3.22 o 
 -12   7   3      408.37      398.34      7.45 o 
 -11   7   3        7.23        6.85      2.30 o 
 -10   7   3      124.41      127.03      3.65 o 
  -9   7   3     1312.12     1247.37     11.35 o 
  -8   7   3       14.45       17.29      1.99 o 
  -7   7   3     1639.38     1638.61     12.58 o 
  -6   7   3       96.97       98.19      2.29 o 
  -5   7   3      115.53      119.32      2.29 o 
  -4   7   3     2695.66     2864.79     24.58 o 
  -3   7   3     5446.01     5453.31     48.21 o 
  -2   7   3      777.92      764.23      7.40 o 
  -1   7   3      196.38      240.95      4.59 o 
   0   7   3      801.20      786.52      7.57 o 
   1   7   3      104.29       78.04      2.22 o 
   2   7   3      569.14      581.20      9.52 o 
   3   7   3     1499.41     1610.12     14.76 o 
   4   7   3      553.35      550.02      5.44 o 
   5   7   3       14.12       15.27      1.46 o 
   6   7   3        0.39        0.00      1.57 o 
   7   7   3       16.70       14.13      1.89 o 
   8   7   3      857.69      827.67      9.01 o 
   9   7   3      920.57      867.09     12.04 o 
  10   7   3     1318.22     1347.09     14.76 o 
  11   7   3        3.54        9.99      3.02 o 
 -12   8   3       52.78       65.54      4.12 o 
 -11   8   3      102.88      111.05      5.23 o 
 -10   8   3      142.16      150.96      4.04 o 
  -9   8   3      526.06      504.42      9.10 o 
  -8   8   3        4.69        7.61      1.84 o 
  -7   8   3       71.31       87.70      2.58 o 
  -6   8   3       76.39       72.75      2.21 o 
  -5   8   3      783.69      756.67      7.02 o 
  -4   8   3      156.43      162.04      3.31 o 
  -3   8   3     2793.85     2747.75     23.52 o 
  -2   8   3     1317.88     1406.76     12.62 o 
  -1   8   3      345.96      408.51      6.54 o 
   0   8   3     6426.35     6522.50     85.20 o 
   1   8   3      747.84      831.03      8.46 o 
   2   8   3        8.44        4.81      1.40 o 
   3   8   3     2400.32     2380.13     21.06 o 
   4   8   3     1890.80     1936.52     14.81 o 
   5   8   3     2430.45     2261.45     20.51 o 
   6   8   3       11.02       13.35      1.86 o 
   7   8   3      120.93      115.17      3.45 o 
   8   8   3       17.55       18.50      2.62 o 
   9   8   3     1141.65     1247.35     13.66 o 
  10   8   3      381.28      436.33      7.51 o 
 -11   9   3       89.09       86.35      4.06 o 
 -10   9   3       15.53       17.62      3.28 o 
  -9   9   3      347.43      335.04      5.23 o 
  -8   9   3      529.54      545.21      6.09 o 
  -7   9   3       19.00       28.37      2.00 o 
  -6   9   3     1213.99     1232.99      9.93 o 
  -5   9   3       78.51       77.95      2.36 o 
  -4   9   3      450.17      455.24      7.06 o 
  -3   9   3       46.61       51.92      2.04 o 
  -2   9   3      168.65      181.79      3.68 o 
  -1   9   3      370.47      387.22      6.54 o 
   0   9   3      530.63      486.97      7.45 o 
   1   9   3      206.45      219.86      3.72 o 
   2   9   3       99.13       93.56      2.77 o 
   3   9   3       21.15       21.72      1.88 o 
   4   9   3     1286.40     1211.77     10.84 o 
   5   9   3      925.01      884.68      8.76 o 
   6   9   3      234.65      223.49      3.77 o 
   7   9   3        1.15        0.73      1.99 o 
   8   9   3        0.11        2.72      2.15 o 
   9   9   3      581.00      560.95      8.21 o 
  10   9   3      277.14      303.93      6.38 o 
 -11  10   3      107.62      113.74      4.49 o 
 -10  10   3       32.90       25.74      3.17 o 
  -9  10   3       52.22       46.86      2.72 o 
  -8  10   3        0.29        0.00      1.81 o 
  -7  10   3       64.43       71.03      2.54 o 
  -6  10   3      123.63      114.63      2.95 o 
  -5  10   3     1003.68      969.48      9.41 o 
  -4  10   3      945.01      893.65      9.40 o 
  -3  10   3      265.48      300.99      5.04 o 
  -2  10   3       31.38       17.41      2.37 o 
  -1  10   3      495.58      562.86      8.64 o 
   0  10   3      496.02      498.23      7.97 o 
   1  10   3     4671.85     4758.80     40.02 o 
   2  10   3      147.40      129.16      3.31 o 
   3  10   3       15.68       16.03      2.35 o 
   4  10   3      473.01      474.21      5.72 o 
   5  10   3       89.03       93.28      2.92 o 
   6  10   3      478.46      449.00      5.93 o 
   7  10   3      549.75      506.98      6.63 o 
   8  10   3      402.31      380.79      5.94 o 
   9  10   3       71.21       78.89      3.76 o 
  10  10   3       35.15       34.22      3.36 o 
 -10  11   3       69.11       58.18      3.96 o 
  -9  11   3        1.71        1.97      2.85 o 
  -8  11   3       23.56       22.40      4.20 o 
  -7  11   3       48.19       46.48      2.44 o 
  -6  11   3      140.97      130.42      3.62 o 
  -5  11   3      169.70      170.12      6.04 o 
  -4  11   3        7.49       12.59      2.31 o 
  -3  11   3     1708.12     1786.39     18.12 o 
  -2  11   3      829.58      835.08     12.97 o 
  -1  11   3      623.71      593.48     18.79 o 
   0  11   3      419.75      380.63      6.91 o 
   1  11   3       26.37       25.54      2.80 o 
   2  11   3     1687.55     1674.22     15.87 o 
   3  11   3       89.83       93.75      3.18 o 
   4  11   3      194.53      192.15      4.44 o 
   5  11   3      399.70      406.61      5.53 o 
   6  11   3      130.23      121.76      3.53 o 
   7  11   3        0.03        0.00      2.12 o 
   8  11   3      104.10      110.02      3.77 o 
   9  11   3       35.20       51.28      4.29 o 
 -10  12   3       28.10       29.75      3.60 o 
  -9  12   3      198.85      176.75      5.58 o 
  -8  12   3        1.79        2.17      2.81 o 
  -7  12   3       17.70       17.08      2.58 o 
  -6  12   3       15.91       20.77      2.72 o 
  -5  12   3       68.98       69.33      3.69 o 
  -4  12   3     2164.34     2194.75     20.00 o 
  -3  12   3      168.33      160.33      5.22 o 
  -2  12   3       16.40       15.77      2.32 o 
  -1  12   3        0.11        0.00      2.23 o 
   0  12   3       69.42       75.99      3.71 o 
   1  12   3        0.63        0.00      2.65 o 
   2  12   3       35.14       26.91      2.29 o 
   3  12   3      372.30      392.74      6.17 o 
   4  12   3      905.64      905.32     10.27 o 
   5  12   3      992.96      967.80     13.40 o 
   6  12   3       24.70       22.42      2.35 o 
   7  12   3      202.33      198.71      4.48 o 
   8  12   3      274.65      269.58      5.29 o 
   9  12   3      169.10      162.42      5.03 o 
  -9  13   3        3.86        6.72      3.19 o 
  -8  13   3      218.36      229.83      5.94 o 
  -7  13   3       94.26      100.64      4.26 o 
  -6  13   3        0.65        0.02      2.16 o 
  -5  13   3      390.17      372.45      5.89 o 
  -4  13   3      116.77      132.34      3.66 o 
  -3  13   3      141.57      134.34      4.21 o 
  -2  13   3      856.04      826.92     10.47 o 
  -1  13   3      253.99      233.39      5.95 o 
   0  13   3       80.43       95.11      4.20 o 
   1  13   3       82.32       79.84      3.45 o 
   2  13   3        4.42        4.29      2.06 o 
   3  13   3        1.75        0.71      2.25 o 
   4  13   3     1328.27     1298.67     13.60 o 
   5  13   3       85.29       94.61      3.17 o 
   6  13   3        0.08        0.00      2.05 o 
   7  13   3       23.89       21.10      2.55 o 
   8  13   3       13.25        5.55      2.56 o 
  -9  14   3       51.20       41.09      4.68 o 
  -8  14   3       34.74       39.31      3.53 o 
  -7  14   3        8.84        8.93      3.65 o 
  -6  14   3      285.32      308.88      7.79 o 
  -5  14   3       36.47       28.15      3.59 o 
  -4  14   3      110.11      110.06      4.92 o 
  -3  14   3       10.23        6.64      2.44 o 
  -2  14   3      671.20      658.28     13.51 o 
  -1  14   3      205.22      186.22      5.71 o 
   0  14   3      281.45      271.54      8.97 o 
   1  14   3       33.09       36.75      2.93 o 
   2  14   3       94.05       90.36      3.80 o 
   3  14   3      722.32      722.96      8.97 o 
   4  14   3      351.58      351.11      6.08 o 
   5  14   3       59.00       61.56      2.89 o 
   6  14   3        3.20        5.06      3.78 o 
   7  14   3        1.87        1.84      2.50 o 
  -8  15   3      102.68      107.17      6.56 o 
  -7  15   3      217.19      197.04      6.93 o 
  -6  15   3      328.50      336.25      8.89 o 
  -5  15   3      266.77      267.19      8.89 o 
  -4  15   3      343.82      320.86      7.52 o 
  -3  15   3       28.62       30.85      4.50 o 
  -2  15   3      260.34      255.91      6.32 o 
  -1  15   3      269.51      263.48      6.72 o 
   0  15   3      112.43      121.69      4.34 o 
   1  15   3       13.56       21.86      4.02 o 
   2  15   3       68.48       73.99      3.60 o 
   3  15   3      428.66      437.26      6.83 o 
   4  15   3      125.01      125.59      4.12 o 
   5  15   3      598.23      585.58      7.44 o 
   6  15   3      224.36      223.05      6.97 o 
   7  15   3       28.13       29.82      3.07 o 
  -7  16   3       58.07       53.90      6.29 o 
  -6  16   3      601.11      620.30     16.31 o 
  -5  16   3      342.92      374.67     10.74 o 
  -4  16   3       71.55       71.62      5.43 o 
  -3  16   3       57.02       68.58     10.45 o 
  -2  16   3       14.30       13.12      6.17 o 
  -1  16   3      247.97      250.21      6.39 o 
   0  16   3        8.08        9.38      3.08 o 
   1  16   3        3.81        1.45      2.91 o 
   2  16   3      171.74      172.73      5.29 o 
   3  16   3       98.16      106.07      5.25 o 
   4  16   3      229.99      233.75      5.96 o 
   5  16   3      263.24      272.96      5.64 o 
   6  16   3        9.57        9.13      3.31 o 
  -5  17   3      469.12      508.45     12.87 o 
  -4  17   3        8.56        9.02      4.27 o 
  -3  17   3        0.02        0.00      5.26 o 
  -2  17   3        0.86        0.00      6.85 o 
  -1  17   3      132.40      135.38      6.87 o 
   0  17   3       83.63       96.07      9.20 o 
   1  17   3       62.09       74.26     11.60 o 
   2  17   3       76.03       61.83      7.22 o 
   3  17   3      465.27      479.58     22.52 o 
   4  17   3      137.21      138.19      7.00 o 
  -4  18   3      536.77      508.97     19.63 o 
  -3  18   3      405.66      422.48     11.46 o 
  -2  18   3       28.30       22.06      4.71 o 
  -1  18   3       14.42       17.18      4.23 o 
   0  18   3        1.26        0.00      4.28 o 
   1  18   3      346.12      339.47     10.09 o 
   2  18   3      814.12      799.00     15.89 o 
   3  18   3       28.99       41.47      5.26 o 
 -13   0   4       10.47       23.84      4.47 o 
 -12   0   4     1367.64     1319.43     20.48 o 
 -11   0   4      486.83      436.41      9.39 o 
 -10   0   4       39.33       30.19      3.26 o 
  -9   0   4      743.84      718.26     10.04 o 
  -8   0   4      314.30      274.39      5.55 o 
  -7   0   4      964.55     1078.48     11.06 o 
  -6   0   4        4.58        4.13      1.58 o 
  -5   0   4     5408.28     5533.08     45.59 o 
  -4   0   4    21898.95    22242.82    190.76 o 
  -3   0   4     6583.76     6389.85     72.87 o 
  -2   0   4      349.02      334.24      4.16 o 
  -1   0   4      504.94      496.59      5.22 o 
   0   0   4     8909.03     8599.18     69.99 o 
   1   0   4     5100.53     4954.96     45.36 o 
   2   0   4      962.95      942.75      9.40 o 
   3   0   4     1700.95     1555.24     15.06 o 
   4   0   4      617.05      667.03      7.49 o 
   5   0   4      428.91      384.82      4.81 o 
   6   0   4       18.95       17.07      2.08 o 
   7   0   4        6.27        2.26      1.21 o 
   8   0   4      606.22      670.62      9.33 o 
   9   0   4       52.95       54.91      4.78 o 
  10   0   4       76.40       96.46      5.95 o 
  11   0   4      144.85      130.45      7.18 o 
 -13   1   4        0.08        0.00      2.82 o 
 -12   1   4       10.04       11.41      2.86 o 
 -11   1   4       93.44       83.97      3.03 o 
 -10   1   4      549.61      527.84      6.53 o 
  -9   1   4       50.61       62.04      2.45 o 
  -8   1   4      142.65      119.72      2.96 o 
  -7   1   4      107.43      108.40      2.34 o 
  -6   1   4       48.99       47.74      1.51 o 
  -5   1   4      108.87      122.81      2.08 o 
  -4   1   4       92.05       78.02      2.24 o 
  -3   1   4      312.74      277.24      2.65 o 
  -2   1   4      163.18      163.69      1.90 o 
  -1   1   4     1663.84     1694.06     15.79 o 
   0   1   4       39.28       50.30      0.94 o 
   1   1   4     1819.40     1756.66     13.43 o 
   2   1   4     1041.48     1033.93      8.42 o 
   3   1   4     2322.31     2352.88     18.07 o 
   4   1   4      248.08      327.16      3.60 o 
   5   1   4       10.70       11.10      1.27 o 
   6   1   4      106.72      105.26      2.11 o 
   7   1   4     2719.25     2703.39     17.72 o 
   8   1   4        0.19        1.79      1.77 o 
   9   1   4      248.17      222.15      7.19 o 
  10   1   4        0.63        0.00      2.71 o 
  11   1   4      294.79      278.11      6.83 o 
 -13   2   4      119.95      123.89      4.75 o 
 -12   2   4       21.76       16.85      2.61 o 
 -11   2   4       64.80       74.82      2.91 o 
 -10   2   4      374.24      372.80      5.13 o 
  -9   2   4      107.44      119.92      3.35 o 
  -8   2   4        0.69        0.00      1.55 o 
  -7   2   4     2722.60     2670.35     16.74 o 
  -6   2   4      220.37      266.91      3.06 o 
  -5   2   4     5757.87     6139.62     35.63 o 
  -4   2   4      114.89      123.93      2.19 o 
  -3   2   4     1055.17     1007.38      9.31 o 
  -2   2   4     4752.27     4643.41     37.84 o 
  -1   2   4        1.95        1.66      0.63 o 
   0   2   4     3445.98     3229.46     29.32 o 
   1   2   4      484.45      550.21      8.10 o 
   2   2   4      501.89      458.85      3.98 o 
   3   2   4     2868.01     2725.22     18.06 o 
   4   2   4      155.24      176.39      2.54 o 
   5   2   4     1144.59     1232.99      9.24 o 
   6   2   4       56.81       37.68      1.72 o 
   7   2   4      902.10      891.18      7.70 o 
   8   2   4      925.60      864.20      8.38 o 
   9   2   4      259.47      251.88      4.77 o 
  10   2   4      114.69      124.63      4.70 o 
  11   2   4       19.13       27.99      3.48 o 
 -13   3   4      379.60      386.63      7.63 o 
 -12   3   4        5.38        2.33      2.35 o 
 -11   3   4        0.02        0.00      2.10 o 
 -10   3   4       76.81       84.45      3.06 o 
  -9   3   4      773.91      743.49      7.29 o 
  -8   3   4      715.23      681.96      6.58 o 
  -7   3   4      208.26      206.32      2.94 o 
  -6   3   4     2157.21     2067.89     13.85 o 
  -5   3   4       41.59       46.50      1.47 o 
  -4   3   4     1555.90     1538.66     10.88 o 
  -3   3   4        9.53        3.29      0.85 o 
  -2   3   4        0.06        0.00      0.76 o 
  -1   3   4     4377.07     4171.39     38.16 o 
   0   3   4      122.01      142.43      2.25 o 
   1   3   4     4408.84     4480.02     45.07 o 
   2   3   4     2050.91     2119.74     15.21 o 
   3   3   4     1632.38     1632.13     11.63 o 
   4   3   4      413.94      461.85      4.25 o 
   5   3   4     1233.22     1303.78      9.74 o 
   6   3   4       34.97       32.39      2.18 o 
   7   3   4        3.38        5.70      1.62 o 
   8   3   4      632.10      628.66      7.35 o 
   9   3   4        3.88        2.31      2.31 o 
  10   3   4      317.12      340.16      8.25 o 
  11   3   4      280.41      289.47      6.97 o 
 -12   4   4       44.72       50.00      3.11 o 
 -11   4   4       23.65       15.47      2.38 o 
 -10   4   4     1186.68     1112.10     10.61 o 
  -9   4   4      173.47      190.17      4.07 o 
  -8   4   4       75.39       74.30      2.48 o 
  -7   4   4      456.23      472.43      5.05 o 
  -6   4   4      430.90      516.05      5.00 o 
  -5   4   4       42.43       54.87      1.80 o 
  -4   4   4     3843.76     3878.18     25.49 o 
  -3   4   4       26.10       52.96      1.25 o 
  -2   4   4      183.38      176.50      2.44 o 
  -1   4   4     4220.90     4146.88     38.02 o 
   0   4   4      514.95      666.32      7.62 o 
   1   4   4     2522.36     2283.75     21.91 o 
   2   4   4     9153.10     8976.39     61.10 o 
   3   4   4       19.19       27.94      1.31 o 
   4   4   4        1.03        3.41      1.03 o 
   5   4   4       32.40       40.83      1.61 o 
   6   4   4     1376.78     1402.97     10.68 o 
   7   4   4      451.95      461.94      5.13 o 
   8   4   4      150.14      118.99      3.48 o 
   9   4   4       21.00       19.22      2.61 o 
  10   4   4       12.20       14.82      2.73 o 
  11   4   4       66.72       82.21      4.52 o 
 -12   5   4        0.05        0.00      2.35 o 
 -11   5   4      152.52      144.25      4.04 o 
 -10   5   4       34.92       31.47      2.58 o 
  -9   5   4        3.02        4.27      2.05 o 
  -8   5   4      362.61      378.03      5.17 o 
  -7   5   4      507.32      523.11      5.43 o 
  -6   5   4      135.11      137.50      2.46 o 
  -5   5   4       16.20       20.15      1.27 o 
  -4   5   4      292.85      344.29      3.47 o 
  -3   5   4     2399.74     2521.75     23.91 o 
  -2   5   4      660.10      717.63     11.98 o 
  -1   5   4      179.12      206.94      3.05 o 
   0   5   4     1489.35     1473.69     14.94 o 
   1   5   4      160.81      150.54      3.32 o 
   2   5   4        2.86        0.06      0.91 o 
   3   5   4      528.73      565.99      5.18 o 
   4   5   4       62.48       73.46      1.81 o 
   5   5   4     1025.86     1043.83      8.23 o 
   6   5   4      787.66      772.55      6.80 o 
   7   5   4      813.37      754.29      6.97 o 
   8   5   4       21.99       29.11      2.62 o 
   9   5   4       25.57       46.24      3.05 o 
  10   5   4      125.87      132.62      5.86 o 
  11   5   4       74.50       79.43      5.24 o 
 -12   6   4        0.04        0.00      2.53 o 
 -11   6   4       46.43       55.67      3.34 o 
 -10   6   4       41.62       33.32      2.50 o 
  -9   6   4       32.80       33.64      2.40 o 
  -8   6   4      282.42      285.07      4.56 o 
  -7   6   4      272.91      273.96      3.91 o 
  -6   6   4      311.60      297.07      3.62 o 
  -5   6   4     1363.06     1318.83      9.32 o 
  -4   6   4     1056.83     1004.44      8.29 o 
  -3   6   4      193.99      195.88      3.09 o 
  -2   6   4      155.47      158.23      3.03 o 
  -1   6   4     9677.29    10144.74     91.46 o 
   0   6   4      680.86      767.25      8.90 o 
   1   6   4      133.23      111.15      3.13 o 
   2   6   4      298.37      404.81      4.83 o 
   3   6   4     1433.47     1463.11     12.40 o 
   4   6   4      267.00      298.66      3.34 o 
   5   6   4      867.95      855.07      7.10 o 
   6   6   4       62.52       66.41      2.11 o 
   7   6   4      558.62      561.13      7.23 o 
   8   6   4      721.13      661.46      8.51 o 
   9   6   4       60.83       55.89      3.24 o 
  10   6   4      120.40      134.39      4.58 o 
  11   6   4        3.03        0.00      2.75 o 
 -12   7   4       50.21       49.32      3.38 o 
 -11   7   4       95.07       90.20      3.45 o 
 -10   7   4      100.51       90.17      3.18 o 
  -9   7   4     1122.60     1038.18      9.96 o 
  -8   7   4      673.98      653.41      7.07 o 
  -7   7   4      231.98      227.45      3.70 o 
  -6   7   4        1.28        0.00      1.27 o 
  -5   7   4      204.80      201.52      2.73 o 
  -4   7   4     3026.64     3185.15     27.13 o 
  -3   7   4      836.59      918.08      8.85 o 
  -2   7   4     1154.19     1158.09     12.16 o 
  -1   7   4     1167.67     1211.99     16.60 o 
   0   7   4     1325.25     1329.07     11.87 o 
   1   7   4      826.56      769.52      9.14 o 
   2   7   4       20.28       25.30      2.02 o 
   3   7   4      810.19      789.82      7.34 o 
   4   7   4       22.38       22.75      1.54 o 
   5   7   4        6.63        6.98      1.41 o 
   6   7   4       71.83       70.34      2.32 o 
   7   7   4       46.69       38.24      2.42 o 
   8   7   4       92.81      102.27      3.64 o 
   9   7   4      735.66      645.72      8.79 o 
  10   7   4        4.38        5.96      2.78 o 
 -12   8   4      132.37      121.08      5.71 o 
 -11   8   4      206.96      193.46      4.96 o 
 -10   8   4        3.21        5.83      2.22 o 
  -9   8   4       54.31       49.78      2.63 o 
  -8   8   4      132.41      136.51      3.54 o 
  -7   8   4      297.53      329.06      4.44 o 
  -6   8   4       49.46       50.96      2.05 o 
  -5   8   4      664.40      710.93      6.34 o 
  -4   8   4      557.60      524.39      6.78 o 
  -3   8   4     5210.74     5475.99     45.15 o 
  -2   8   4     1407.16     1492.09     15.31 o 
  -1   8   4     2894.37     2895.08     44.44 o 
   0   8   4     5416.43     5476.55     50.23 o 
   1   8   4     4135.10     4312.27     59.71 o 
   2   8   4      425.31      451.50      5.59 o 
   3   8   4      280.39      279.24      5.14 o 
   4   8   4       11.93       12.04      1.60 o 
   5   8   4       44.16       41.43      1.89 o 
   6   8   4      404.83      419.23      5.58 o 
   7   8   4        0.56        0.00      2.54 o 
   8   8   4        6.33        3.71      2.40 o 
   9   8   4      127.36      132.16      4.49 o 
  10   8   4       57.71       54.56      3.68 o 
 -11   9   4      505.84      482.61      7.83 o 
 -10   9   4       98.50       95.48      3.62 o 
  -9   9   4      189.56      193.44      4.24 o 
  -8   9   4     1260.93     1222.52     11.36 o 
  -7   9   4      572.77      568.33      6.03 o 
  -6   9   4       59.90       56.21      2.16 o 
  -5   9   4      930.50      918.04      9.03 o 
  -4   9   4       99.10       97.82      3.04 o 
  -3   9   4     5637.50     5670.35     46.81 o 
  -2   9   4      920.51      915.95     10.34 o 
  -1   9   4      124.96      133.96      3.79 o 
   0   9   4     1248.35     1204.26     15.01 o 
   1   9   4      884.07      870.38      9.09 o 
   2   9   4     1861.36     1862.88     18.59 o 
   3   9   4       12.14       22.00      2.49 o 
   4   9   4        1.05        0.00      1.90 o 
   5   9   4       19.44       27.64      2.07 o 
   6   9   4      137.80      132.44      3.69 o 
   7   9   4      145.98      128.20      3.68 o 
   8   9   4      386.49      350.40      6.17 o 
   9   9   4        4.63        4.84      2.66 o 
  10   9   4        6.11        7.92      3.47 o 
 -11  10   4       34.01       28.89      3.76 o 
 -10  10   4        3.36        3.71      2.70 o 
  -9  10   4      467.27      469.80      6.78 o 
  -8  10   4       64.60       54.97      2.84 o 
  -7  10   4      481.87      501.78      6.52 o 
  -6  10   4      201.54      209.48      4.98 o 
  -5  10   4       59.24       63.45      2.52 o 
  -4  10   4     5941.77     5855.24     48.69 o 
  -3  10   4     1476.42     1486.75     15.94 o 
  -2  10   4      215.22      221.22      4.27 o 
  -1  10   4      126.80      130.27      4.09 o 
   0  10   4      601.21      554.72      8.53 o 
   1  10   4     1984.46     1892.02     17.41 o 
   2  10   4       87.13       94.70      2.87 o 
   3  10   4      410.47      408.82      5.71 o 
   4  10   4      234.99      221.83      3.86 o 
   5  10   4      761.60      769.93      8.07 o 
   6  10   4       75.79       79.15      2.85 o 
   7  10   4       93.14       85.43      3.11 o 
   8  10   4        1.96        0.00      2.86 o 
   9  10   4      881.88      880.96     10.95 o 
 -10  11   4      158.23      150.60      5.47 o 
  -9  11   4      144.38      129.57      4.36 o 
  -8  11   4      197.49      182.27      4.36 o 
  -7  11   4      250.45      205.95      4.35 o 
  -6  11   4       40.62       45.89      2.46 o 
  -5  11   4       11.67       11.07      2.74 o 
  -4  11   4     1611.39     1649.85     15.49 o 
  -3  11   4      973.35      976.02     11.56 o 
  -2  11   4       67.38       65.21      2.78 o 
  -1  11   4       13.64       10.52      4.09 o 
   0  11   4      813.24      838.97     11.81 o 
   1  11   4       20.37       19.03      2.16 o 
   2  11   4      816.68      834.34      9.26 o 
   3  11   4       27.99       21.06      2.16 o 
   4  11   4       35.72       39.40      2.21 o 
   5  11   4       68.70       67.97      2.96 o 
   6  11   4      373.58      372.76      7.99 o 
   7  11   4        6.26        5.56      2.23 o 
   8  11   4       17.25        7.97      2.60 o 
   9  11   4       78.36       91.89      4.04 o 
 -10  12   4      215.60      228.46      6.41 o 
  -9  12   4        9.32       11.45      3.03 o 
  -8  12   4      230.98      205.35      5.68 o 
  -7  12   4       50.82       48.54      2.75 o 
  -6  12   4        7.64        9.04      2.08 o 
  -5  12   4        5.14        9.73      2.10 o 
  -4  12   4        2.20        3.79      2.39 o 
  -3  12   4      135.24      138.78      4.20 o 
  -2  12   4       39.30       43.52      2.68 o 
  -1  12   4      109.24      108.56      4.31 o 
   0  12   4      840.19      856.16     10.70 o 
   1  12   4       53.04       59.77      2.87 o 
   2  12   4      308.33      319.53      8.38 o 
   3  12   4        0.80        1.51      1.99 o 
   4  12   4      882.34      856.47     10.07 o 
   5  12   4      796.09      793.12      8.52 o 
   6  12   4       66.89       72.44      2.92 o 
   7  12   4      122.43      111.55      3.69 o 
   8  12   4      754.74      775.41      9.96 o 
  -9  13   4        0.00        0.00      3.60 o 
  -8  13   4        2.32        3.24      3.46 o 
  -7  13   4        4.36        3.49      3.29 o 
  -6  13   4     2565.60     2507.20     23.60 o 
  -5  13   4      608.93      612.67      9.18 o 
  -4  13   4       30.29       33.65      2.93 o 
  -3  13   4       54.26       55.84      3.05 o 
  -2  13   4       50.20       61.37      2.99 o 
  -1  13   4      985.27     1040.47     14.55 o 
   0  13   4      245.95      234.90      5.16 o 
   1  13   4      229.96      235.39      5.14 o 
   2  13   4       18.75       17.74      2.28 o 
   3  13   4      422.13      450.62      6.63 o 
   4  13   4      578.07      574.56      7.80 o 
   5  13   4       17.01       15.13      2.58 o 
   6  13   4      313.67      311.43      5.28 o 
   7  13   4        0.06        0.00      2.20 o 
   8  13   4       52.98       60.30      3.55 o 
  -8  14   4        9.14       12.15      6.38 o 
  -7  14   4       21.66       22.10      4.08 o 
  -6  14   4      327.33      327.43      8.16 o 
  -5  14   4      775.95      769.78     13.02 o 
  -4  14   4        1.61        0.00      3.49 o 
  -3  14   4       65.11       69.67      5.15 o 
  -2  14   4        1.65        2.92      2.24 o 
  -1  14   4      431.26      437.81     10.20 o 
   0  14   4        1.63        0.00      2.21 o 
   1  14   4      218.44      215.09      5.16 o 
   2  14   4       13.31       16.46      2.68 o 
   3  14   4      784.97      787.40      9.61 o 
   4  14   4      184.59      187.09      4.70 o 
   5  14   4      112.45      103.33      3.38 o 
   6  14   4       65.00       66.76      3.05 o 
   7  14   4       13.06        8.18      2.48 o 
  -8  15   4       43.34       42.93      4.76 o 
  -7  15   4       12.88       19.61      4.24 o 
  -6  15   4       12.08       22.45      4.01 o 
  -5  15   4      114.98      123.17      6.73 o 
  -4  15   4       34.39       41.06      6.68 o 
  -3  15   4      216.70      224.38      7.62 o 
  -2  15   4       74.32       74.22      3.71 o 
  -1  15   4       80.13       86.15      4.25 o 
   0  15   4      227.27      247.09      5.68 o 
   1  15   4       26.23       26.01      3.01 o 
   2  15   4      346.93      361.77      6.86 o 
   3  15   4      243.54      260.16      5.41 o 
   4  15   4        7.14        3.82      4.57 o 
   5  15   4      198.37      217.69      5.20 o 
   6  15   4       21.53       12.57      3.16 o 
  -6  16   4        0.20        0.00      3.51 o 
  -5  16   4       39.25       41.89      5.12 o 
  -4  16   4        1.20        1.34      4.06 o 
  -3  16   4        9.75        6.29      4.10 o 
  -2  16   4      223.27      210.97      7.64 o 
  -1  16   4        1.27        2.07      2.70 o 
   0  16   4        2.58        2.88      2.76 o 
   1  16   4       28.74       28.07      3.15 o 
   2  16   4      252.34      247.67      5.98 o 
   3  16   4      945.52      948.49     14.51 o 
   4  16   4      473.35      476.71      8.32 o 
   5  16   4       15.80       14.07      3.08 o 
  -5  17   4        5.42        0.08      4.33 o 
  -4  17   4      123.29      130.54      8.13 o 
  -3  17   4      198.16      205.09     11.38 o 
  -2  17   4        1.94        0.00      3.71 o 
  -1  17   4        1.82        3.14      3.70 o 
   0  17   4        7.51        4.71      3.82 o 
   1  17   4        9.83       20.88      4.41 o 
   2  17   4      245.56      257.20      7.25 o 
   3  17   4        0.06        0.00      4.18 o 
   4  17   4        2.52        4.05      2.96 o 
  -3  18   4       38.25       33.27      5.16 o 
  -2  18   4      118.33      132.23      6.98 o 
  -1  18   4       85.78       92.76      6.27 o 
   0  18   4        6.87        6.14      4.19 o 
   1  18   4       38.35       40.96      4.84 o 
 -13   1   5      105.31      138.86      4.68 o 
 -12   1   5      201.09      191.59      4.33 o 
 -11   1   5       31.85       29.28      2.69 o 
 -10   1   5       12.30       30.22      2.31 o 
  -9   1   5      701.18      693.55      6.99 o 
  -8   1   5      130.90      138.85      3.12 o 
  -7   1   5      797.27      823.19      6.46 o 
  -6   1   5        0.15        2.23      1.10 o 
  -5   1   5      456.20      473.82      4.03 o 
  -4   1   5      382.14      424.03      3.69 o 
  -3   1   5       24.48       24.39      1.11 o 
  -2   1   5      458.03      439.46      3.57 o 
  -1   1   5     1783.87     1921.88     16.45 o 
   0   1   5      438.85      460.49      3.60 o 
   1   1   5     1792.32     1657.98     11.07 o 
   2   1   5       97.12       78.24      1.69 o 
   3   1   5      140.53      145.41      2.25 o 
   4   1   5      193.75      208.30      2.84 o 
   5   1   5        0.81        6.40      1.27 o 
   6   1   5     2373.61     2310.58     30.76 o 
   7   1   5      257.36      267.55      4.22 o 
   8   1   5      312.33      246.28      5.59 o 
   9   1   5      233.46      213.08      5.68 o 
  10   1   5        7.54       15.32      3.15 o 
  11   1   5        1.20        4.91      3.27 o 
 -13   2   5      261.21      250.34      6.39 o 
 -12   2   5      132.75      145.53      4.18 o 
 -11   2   5       62.66       69.19      3.18 o 
 -10   2   5      581.15      536.54      6.23 o 
  -9   2   5      954.17     1033.54      9.17 o 
  -8   2   5      382.20      376.19      4.72 o 
  -7   2   5       23.84       27.81      1.64 o 
  -6   2   5       28.64       32.88      1.45 o 
  -5   2   5      949.17     1032.42      7.17 o 
  -4   2   5     2384.89     2362.48     16.04 o 
  -3   2   5       22.42       14.64      1.00 o 
  -2   2   5     4080.36     3887.73     26.95 o 
  -1   2   5     5158.94     5245.97     43.12 o 
   0   2   5     1593.82     1731.72     12.40 o 
   1   2   5     3586.43     3707.02     25.67 o 
   2   2   5     1284.88     1233.33     10.85 o 
   3   2   5      777.88      762.97      7.48 o 
   4   2   5      102.02      118.82      2.21 o 
   5   2   5       57.56       53.32      1.75 o 
   6   2   5     1654.62     1645.75     12.96 o 
   7   2   5       47.16       40.54      2.20 o 
   8   2   5     2510.38     2435.23     26.60 o 
   9   2   5       10.72       10.59      3.08 o 
  10   2   5       69.37       73.29      4.00 o 
  11   2   5        0.62        0.00      3.03 o 
 -12   3   5       83.64       94.10      3.62 o 
 -11   3   5       46.81       44.64      2.76 o 
 -10   3   5      756.12      730.22     10.60 o 
  -9   3   5      144.46      127.45      3.50 o 
  -8   3   5      629.36      633.44      6.81 o 
  -7   3   5       69.33       77.11      2.26 o 
  -6   3   5      596.57      674.04      5.67 o 
  -5   3   5      586.43      660.76      5.37 o 
  -4   3   5       25.06       18.79      1.18 o 
  -3   3   5     1881.57     1892.16     13.87 o 
  -2   3   5       24.17       30.55      1.56 o 
  -1   3   5       75.91      114.18      2.25 o 
   0   3   5     4837.05     5045.32     34.41 o 
   1   3   5       15.17       19.80      1.05 o 
   2   3   5     2011.88     2187.98     15.79 o 
   3   3   5       29.20       51.88      1.38 o 
   4   3   5     1859.57     1887.80     13.20 o 
   5   3   5      872.82      943.16      7.57 o 
   6   3   5        0.00        1.85      1.53 o 
   7   3   5     1146.07     1186.70     10.37 o 
   8   3   5       31.13       39.95      2.49 o 
   9   3   5      423.74      378.78      7.18 o 
  10   3   5       56.87       50.68      3.75 o 
  11   3   5        0.93        0.00      3.10 o 
 -12   4   5        6.61       10.27      2.56 o 
 -11   4   5       32.89       30.52      2.66 o 
 -10   4   5      125.81      139.38      3.86 o 
  -9   4   5      403.31      361.09      5.26 o 
  -8   4   5        1.06        2.53      2.03 o 
  -7   4   5        0.67        0.00      1.46 o 
  -6   4   5      968.81      943.37      7.30 o 
  -5   4   5      579.56      546.84      4.72 o 
  -4   4   5     2014.98     2160.64     14.82 o 
  -3   4   5     2295.91     2349.67     17.72 o 
  -2   4   5      397.11      463.37      5.64 o 
  -1   4   5     3915.34     3922.80     36.14 o 
   0   4   5       88.32      106.59      3.20 o 
   1   4   5     4826.27     4830.73     44.63 o 
   2   4   5     1115.48     1169.82      9.06 o 
   3   4   5        6.61        3.05      0.92 o 
   4   4   5       41.00       57.86      1.65 o 
   5   4   5      187.07      200.63      2.99 o 
   6   4   5        3.59        5.63      1.55 o 
   7   4   5      743.71      751.39      7.70 o 
   8   4   5      104.20      105.86      3.58 o 
   9   4   5       61.70       43.65      2.98 o 
  10   4   5      177.59      172.94      5.62 o 
 -12   5   5        0.68        0.00      2.51 o 
 -11   5   5        7.89        4.46      2.29 o 
 -10   5   5      311.59      316.54      5.18 o 
  -9   5   5       13.16        8.92      2.11 o 
  -8   5   5      324.91      332.88      4.83 o 
  -7   5   5      364.89      355.60      4.70 o 
  -6   5   5       94.21       95.50      2.37 o 
  -5   5   5      115.48      123.80      2.85 o 
  -4   5   5     1013.53     1032.46      8.49 o 
  -3   5   5      146.57      108.06      2.18 o 
  -2   5   5       70.43       87.97      2.80 o 
  -1   5   5     2507.80     2591.85     24.42 o 
   0   5   5      500.66      657.62     11.21 o 
   1   5   5      737.21      752.24      9.65 o 
   2   5   5      454.08      414.51      4.95 o 
   3   5   5      289.80      300.49      3.48 o 
   4   5   5     1402.54     1390.79     10.22 o 
   5   5   5        1.51        0.00      1.32 o 
   6   5   5       74.35       91.91      2.51 o 
   7   5   5       36.28       35.66      2.34 o 
   8   5   5      185.21      180.11      4.88 o 
   9   5   5       57.51       52.64      3.26 o 
  10   5   5       61.19       49.77      3.93 o 
 -12   6   5        2.51        0.00      2.62 o 
 -11   6   5       32.04       31.55      2.73 o 
 -10   6   5       30.13       30.04      2.52 o 
  -9   6   5       54.00       59.51      2.72 o 
  -8   6   5        7.18        6.97      1.93 o 
  -7   6   5        0.32        0.11      1.71 o 
  -6   6   5      961.73      996.30      7.70 o 
  -5   6   5        0.02        0.00      1.16 o 
  -4   6   5      124.71      131.97      2.54 o 
  -3   6   5      797.72      833.84      8.09 o 
  -2   6   5      808.15      867.79      9.45 o 
  -1   6   5      243.07      287.51      5.49 o 
   0   6   5      427.93      487.64      6.62 o 
   1   6   5       28.54       29.14      2.07 o 
   2   6   5     3771.77     3795.34     41.47 o 
   3   6   5      382.05      432.38      4.42 o 
   4   6   5       91.56       85.38      2.00 o 
   5   6   5      271.28      263.22      3.49 o 
   6   6   5       16.79       25.30      2.00 o 
   7   6   5       86.91       98.49      3.49 o 
   8   6   5      409.95      408.15      6.53 o 
   9   6   5       14.38        5.20      2.62 o 
  10   6   5       69.64       81.92      4.28 o 
 -12   7   5       17.26       15.39      2.94 o 
 -11   7   5       20.38       15.05      2.76 o 
 -10   7   5     1555.26     1524.90     13.61 o 
  -9   7   5      208.11      224.69      4.33 o 
  -8   7   5      352.67      345.14      6.02 o 
  -7   7   5        1.98        0.31      1.73 o 
  -6   7   5      148.02      153.73      2.70 o 
  -5   7   5       22.68       20.19      1.70 o 
  -4   7   5       32.08       26.64      1.66 o 
  -3   7   5       18.77       20.18      1.81 o 
  -2   7   5      830.44      815.99      9.14 o 
  -1   7   5        0.83        0.00      1.10 o 
   0   7   5        6.96        0.00      1.67 o 
   1   7   5       36.20       28.53      2.22 o 
   2   7   5       20.23       27.31      2.30 o 
   3   7   5       20.97       22.56      1.41 o 
   4   7   5      742.80      717.39      6.69 o 
   5   7   5      122.67      113.27      2.64 o 
   6   7   5        0.24        1.39      2.25 o 
   7   7   5     1478.05     1458.11     14.63 o 
   8   7   5        1.06        0.00      2.28 o 
   9   7   5       26.89       26.80      2.98 o 
  10   7   5       23.98       25.76      3.30 o 
 -11   8   5      102.40       94.08      4.15 o 
 -10   8   5      590.63      619.82      8.80 o 
  -9   8   5      605.08      570.88      7.40 o 
  -8   8   5       13.19       16.09      2.05 o 
  -7   8   5       68.19       66.26      2.73 o 
  -6   8   5        1.80        0.00      1.59 o 
  -5   8   5      182.39      172.57      3.26 o 
  -4   8   5      568.62      559.35      6.40 o 
  -3   8   5      179.88      202.46      4.03 o 
  -2   8   5      164.87      178.50      3.52 o 
  -1   8   5      200.58      193.65      4.30 o 
   0   8   5       17.88       21.36      1.46 o 
   1   8   5       26.75       23.66      2.68 o 
   2   8   5       13.25       14.97      2.15 o 
   3   8   5     1228.95     1236.55     10.76 o 
   4   8   5      837.86      822.43      8.03 o 
   5   8   5     1907.97     1855.58     14.46 o 
   6   8   5       68.81       65.77      2.57 o 
   7   8   5       43.70       54.59      3.74 o 
   8   8   5       58.20       71.91      3.36 o 
   9   8   5      140.30      141.48      4.54 o 
 -11   9   5        4.62        0.00      2.75 o 
 -10   9   5      268.36      287.24      6.08 o 
  -9   9   5      326.59      318.01      5.55 o 
  -8   9   5      741.35      726.28      8.35 o 
  -7   9   5      330.92      315.78      5.04 o 
  -6   9   5      119.21      121.36      3.43 o 
  -5   9   5        0.85        0.00      1.68 o 
  -4   9   5      108.39      123.05      3.09 o 
  -3   9   5     1295.29     1264.53     13.78 o 
  -2   9   5      204.11      183.74      3.75 o 
  -1   9   5       91.11      100.85      3.56 o 
   0   9   5       21.39       31.03      1.60 o 
   1   9   5       49.15       37.52      2.61 o 
   2   9   5      396.52      365.17      5.02 o 
   3   9   5     1909.00     1858.48     15.41 o 
   4   9   5      238.82      246.12      4.51 o 
   5   9   5     1021.78      986.66      9.59 o 
   6   9   5      376.94      358.91      5.20 o 
   7   9   5      230.65      228.89      5.95 o 
   8   9   5      599.09      622.15      8.44 o 
   9   9   5       29.28       25.42      3.05 o 
 -11  10   5       87.52       86.16      4.41 o 
 -10  10   5       85.54       63.16      3.63 o 
  -9  10   5      519.67      535.65      9.52 o 
  -8  10   5      668.74      674.76     10.57 o 
  -7  10   5      135.75      128.98      3.63 o 
  -6  10   5      139.68      119.28      3.34 o 
  -5  10   5      311.60      282.15      4.40 o 
  -4  10   5       18.14       17.50      2.90 o 
  -3  10   5      255.41      264.51      4.98 o 
  -2  10   5       38.94       34.22      2.20 o 
  -1  10   5       31.62       35.56      2.58 o 
   0  10   5       37.47       32.92      2.15 o 
   1  10   5       30.63       35.78      1.93 o 
   2  10   5        5.33        4.93      1.64 o 
   3  10   5      838.16      877.02     12.82 o 
   4  10   5      831.32      794.09      8.06 o 
   5  10   5        3.13        7.36      1.90 o 
   6  10   5       16.48        8.25      2.03 o 
   7  10   5        6.58        7.24      3.32 o 
   8  10   5       67.39       78.33      3.62 o 
   9  10   5       56.36       38.04      3.29 o 
 -10  11   5        1.58        0.00      2.87 o 
  -9  11   5      724.83      734.68      9.72 o 
  -8  11   5        1.39        0.45      2.39 o 
  -7  11   5      272.70      282.79      5.00 o 
  -6  11   5       11.10       11.24      2.11 o 
  -5  11   5     1147.09     1132.49     13.52 o 
  -4  11   5       82.09       77.92      3.34 o 
  -3  11   5        0.27        1.13      2.06 o 
  -2  11   5       24.02       22.00      2.19 o 
  -1  11   5      639.71      629.97      9.75 o 
   0  11   5      414.13      406.49      6.42 o 
   1  11   5     1122.83     1150.41     11.80 o 
   2  11   5       38.09       35.76      2.22 o 
   3  11   5      528.18      508.75      6.75 o 
   4  11   5      995.73     1014.96      9.76 o 
   5  11   5      142.10      139.47      3.45 o 
   6  11   5       40.65       36.47      2.45 o 
   7  11   5      399.10      354.44      6.01 o 
   8  11   5       14.95       10.22      2.72 o 
 -10  12   5       39.29       35.93      4.69 o 
  -9  12   5       63.69       79.60      4.42 o 
  -8  12   5       10.38        7.38      3.03 o 
  -7  12   5        1.09        0.00      2.72 o 
  -6  12   5     1293.17     1266.68     14.79 o 
  -5  12   5     1401.56     1392.36     16.11 o 
  -4  12   5       23.54       24.88      2.63 o 
  -3  12   5      329.07      322.60      5.84 o 
  -2  12   5      107.23      116.44      3.65 o 
  -1  12   5      279.53      275.20      6.22 o 
   0  12   5      653.84      653.78      8.89 o 
   1  12   5     2141.03     2110.15     23.54 o 
   2  12   5      415.52      409.59      7.84 o 
   3  12   5      353.74      339.55      7.12 o 
   4  12   5       18.13       16.96      1.98 o 
   5  12   5        0.89        0.00      1.82 o 
   6  12   5      455.19      471.26      6.33 o 
   7  12   5       52.72       51.82      3.65 o 
   8  12   5        0.51        0.00      3.15 o 
  -9  13   5       33.74       39.32      4.62 o 
  -8  13   5       91.83       93.42      4.66 o 
  -7  13   5      203.63      196.97      6.78 o 
  -6  13   5      239.08      224.73      6.03 o 
  -5  13   5     1206.53     1178.33     14.70 o 
  -4  13   5       10.66       11.96      2.55 o 
  -3  13   5      325.23      316.68      5.97 o 
  -2  13   5      245.91      239.99      4.95 o 
  -1  13   5      439.77      435.91      8.15 o 
   0  13   5      182.32      176.58      4.52 o 
   1  13   5      746.50      713.97      9.61 o 
   2  13   5      236.14      247.58      4.79 o 
   3  13   5       50.88       46.00      2.65 o 
   4  13   5      314.67      316.67      5.55 o 
   5  13   5       54.89       58.98      3.13 o 
   6  13   5      118.69      119.39      4.15 o 
   7  13   5      561.26      550.57      9.18 o 
  -8  14   5        0.68        2.16      3.80 o 
  -7  14   5      422.25      411.89      9.42 o 
  -6  14   5      355.13      329.57      8.61 o 
  -5  14   5     1411.61     1396.24     19.44 o 
  -4  14   5       15.84       15.43      2.88 o 
  -3  14   5        7.52        8.17      3.47 o 
  -2  14   5        1.36        0.00      2.93 o 
  -1  14   5      378.22      367.80      7.60 o 
   0  14   5     2039.34     1965.16     21.33 o 
   1  14   5        0.00        0.07      2.36 o 
   2  14   5        7.55        7.53      2.51 o 
   3  14   5        0.84        1.50      2.16 o 
   4  14   5      281.15      287.03      5.51 o 
   5  14   5      522.60      551.03      7.94 o 
   6  14   5      116.61      115.88      4.58 o 
  -7  15   5        1.73        0.91      3.69 o 
  -6  15   5      264.89      296.58      8.00 o 
  -5  15   5       29.13       25.34      3.84 o 
  -4  15   5     1518.04     1430.95     19.79 o 
  -3  15   5      103.63      105.13      4.72 o 
  -2  15   5        4.92        3.63      2.43 o 
  -1  15   5       59.97       55.55      3.82 o 
   0  15   5      678.57      626.82      9.32 o 
   1  15   5      595.63      628.17      9.31 o 
   2  15   5       95.18       91.92      4.05 o 
   3  15   5       31.83       30.83      2.79 o 
   4  15   5       73.20       80.22      3.58 o 
   5  15   5       12.05        7.18      2.60 o 
  -6  16   5       24.98       28.19      6.23 o 
  -5  16   5      632.77      644.50     14.36 o 
  -4  16   5      436.87      458.22     11.59 o 
  -3  16   5        1.83        0.00      3.27 o 
  -2  16   5      227.95      235.33      7.44 o 
  -1  16   5       22.15       33.28      3.66 o 
   0  16   5      717.26      712.56     14.33 o 
   1  16   5      174.34      159.42      5.28 o 
   2  16   5       98.52      112.89      4.45 o 
   3  16   5      127.68      122.65      9.74 o 
   4  16   5      119.07      117.92      4.57 o 
  -4  17   5       10.44        8.12      4.53 o 
  -3  17   5       16.42       14.34      4.52 o 
  -2  17   5       13.02        3.72     10.57 o 
  -1  17   5       13.33        6.51      3.36 o 
   0  17   5      321.62      322.96      7.78 o 
   1  17   5      135.89      144.71      5.65 o 
   2  17   5       43.92       46.74      3.91 o 
 -12   0   6      157.88      142.57      5.50 o 
 -11   0   6      306.33      287.13      7.67 o 
 -10   0   6       99.24      103.40      5.23 o 
  -9   0   6       71.14       71.54      3.52 o 
  -8   0   6     1152.35     1136.00     13.51 o 
  -7   0   6      194.92      246.33      5.20 o 
  -6   0   6       11.57        9.79      1.81 o 
  -5   0   6      275.78      298.89      4.46 o 
  -4   0   6       30.88       24.77      1.95 o 
  -3   0   6     2285.37     2065.06     19.89 o 
  -2   0   6        0.92       12.42      1.52 o 
  -1   0   6    15263.08    16291.97    167.91 o 
   0   0   6     7918.36     8458.80     86.03 o 
   1   0   6     4540.88     4808.69     50.47 o 
   2   0   6     1087.98     1056.45     12.59 o 
   3   0   6      120.46      141.31      3.67 o 
   4   0   6     4700.51     4775.26     50.86 o 
   5   0   6      390.33      357.50      9.59 o 
   6   0   6     2893.83     2837.40     32.16 o 
   7   0   6      194.37      204.02      7.27 o 
   8   0   6       19.66       12.01      4.09 o 
   9   0   6      137.98      118.63      9.59 o 
  10   0   6        8.90       17.60      5.02 o 
 -12   1   6       52.32       51.25      3.13 o 
 -11   1   6      601.41      624.97      7.18 o 
 -10   1   6     1039.20      992.24      9.21 o 
  -9   1   6       61.21       68.77      2.54 o 
  -8   1   6        1.54        0.00      1.68 o 
  -7   1   6      880.78      866.70      7.60 o 
  -6   1   6       60.70       68.37      1.81 o 
  -5   1   6      117.87      127.44      2.17 o 
  -4   1   6      405.27      398.99      3.50 o 
  -3   1   6      736.94      729.19      5.95 o 
  -2   1   6      853.30      834.52      8.63 o 
  -1   1   6      474.98      431.91      4.01 o 
   0   1   6     4877.91     5057.73     32.24 o 
   1   1   6      439.46      468.94      3.57 o 
   2   1   6       11.55       11.30      1.02 o 
   3   1   6      157.97      148.83      2.36 o 
   4   1   6      265.77      269.52      3.37 o 
   5   1   6      948.09      948.62      7.61 o 
   6   1   6     1260.68     1212.46     10.16 o 
   7   1   6      233.43      203.21      5.10 o 
   8   1   6      341.50      287.14      6.48 o 
   9   1   6      158.63      161.60      5.20 o 
  10   1   6       50.65       46.43      3.72 o 
 -12   2   6        2.44        0.00      2.41 o 
 -11   2   6      288.79      323.86      5.15 o 
 -10   2   6        4.18        5.71      2.07 o 
  -9   2   6       46.90       46.32      2.31 o 
  -8   2   6      948.35      914.12      8.38 o 
  -7   2   6      630.32      620.89      6.09 o 
  -6   2   6     1401.76     1497.30     10.07 o 
  -5   2   6      574.38      647.64      5.35 o 
  -4   2   6      133.43      144.58      2.79 o 
  -3   2   6    10164.32    10150.13     84.64 o 
  -2   2   6      204.19      275.99      3.07 o 
  -1   2   6       39.55       61.21      1.77 o 
   0   2   6      465.44      470.52      4.12 o 
   1   2   6      570.65      624.62      5.67 o 
   2   2   6     1148.31     1060.38     16.68 o 
   3   2   6      923.55      911.40      7.29 o 
   4   2   6      347.07      315.11      3.50 o 
   5   2   6      136.25      133.60      2.70 o 
   6   2   6     1996.23     2021.67     14.63 o 
   7   2   6      873.73      802.20      9.31 o 
   8   2   6      259.43      268.48      5.85 o 
   9   2   6      276.76      289.17      6.40 o 
  10   2   6        0.41        1.86      3.07 o 
 -12   3   6      275.49      258.76      5.68 o 
 -11   3   6       75.07       86.23      3.39 o 
 -10   3   6     1102.45     1042.27     10.19 o 
  -9   3   6      206.42      217.82      4.23 o 
  -8   3   6       64.79       65.07      2.74 o 
  -7   3   6       47.00       47.93      2.21 o 
  -6   3   6      244.96      238.08      3.20 o 
  -5   3   6      865.77      905.38      6.88 o 
  -4   3   6      797.75      764.66      6.76 o 
  -3   3   6     1227.36     1226.12     10.99 o 
  -2   3   6        6.36       10.98      1.16 o 
  -1   3   6      345.84      303.52      3.56 o 
   0   3   6        7.25        0.00      0.91 o 
   1   3   6      807.70      845.63      8.41 o 
   2   3   6      556.85      526.29      4.45 o 
   3   3   6      101.95       92.56      1.97 o 
   4   3   6        1.89        1.07      1.18 o 
   5   3   6     1665.28     1623.03     13.15 o 
   6   3   6     1125.29     1092.09     11.49 o 
   7   3   6      160.77      136.79      4.01 o 
   8   3   6     1059.41      978.50     12.33 o 
   9   3   6      199.02      170.67      5.28 o 
  10   3   6        3.21        9.70      3.15 o 
 -12   4   6        3.53        3.21      2.75 o 
 -11   4   6      222.59      218.99      4.75 o 
 -10   4   6        0.23        0.00      2.08 o 
  -9   4   6      547.07      499.04      6.67 o 
  -8   4   6      473.00      468.53      5.79 o 
  -7   4   6      806.67      792.89      8.68 o 
  -6   4   6       10.48        7.01      1.40 o 
  -5   4   6     1720.32     1751.00     12.57 o 
  -4   4   6      170.20      152.49      2.74 o 
  -3   4   6       19.22       18.53      1.23 o 
  -2   4   6       19.65        4.90      1.23 o 
  -1   4   6        5.07        2.87      3.77 o 
   0   4   6      267.06      296.00      3.37 o 
   1   4   6      200.99      224.74      2.89 o 
   2   4   6      673.88      684.90      5.96 o 
   3   4   6      100.51      109.96      2.10 o 
   4   4   6      486.75      497.88      4.70 o 
   5   4   6      107.67      107.58      2.55 o 
   6   4   6       32.14       42.20      3.19 o 
   7   4   6       31.11       34.70      2.34 o 
   8   4   6        0.01        0.00      2.44 o 
   9   4   6        0.08        0.00      2.80 o 
  10   4   6        8.81       12.44      3.30 o 
 -12   5   6        0.13        0.00      2.70 o 
 -11   5   6      727.71      685.39      8.77 o 
 -10   5   6       83.43       77.97      3.70 o 
  -9   5   6      680.38      632.30      7.15 o 
  -8   5   6      163.84      162.07      3.91 o 
  -7   5   6       60.72       65.56      2.45 o 
  -6   5   6      264.64      273.62      3.60 o 
  -5   5   6       12.06       11.02      1.26 o 
  -4   5   6     1246.98     1208.44      9.75 o 
  -3   5   6      570.72      606.71      6.17 o 
  -2   5   6        1.25        2.16      2.29 o 
  -1   5   6      508.94      507.71      5.89 o 
   0   5   6        5.82        6.51      1.69 o 
   1   5   6       20.73       20.05      1.98 o 
   2   5   6      376.89      381.96      4.18 o 
   3   5   6       43.92       41.46      1.58 o 
   4   5   6      525.59      515.38      4.86 o 
   5   5   6       17.66       18.54      1.80 o 
   6   5   6     1318.42     1205.77     11.27 o 
   7   5   6      149.98      124.30      3.79 o 
   8   5   6       91.86       92.23      5.39 o 
   9   5   6        1.60        4.36      2.87 o 
  10   5   6        0.11        0.00      2.93 o 
 -12   6   6       40.30       49.55      4.47 o 
 -11   6   6      108.79       87.48      3.68 o 
 -10   6   6        9.17        4.51      2.23 o 
  -9   6   6        6.03        0.03      1.94 o 
  -8   6   6      685.36      661.69      7.35 o 
  -7   6   6       18.14       22.28      2.00 o 
  -6   6   6        2.81        0.47      1.48 o 
  -5   6   6     3913.26     3923.05     30.35 o 
  -4   6   6       80.82       82.45      2.85 o 
  -3   6   6       87.91       99.61      3.14 o 
  -2   6   6     2416.01     2501.27     24.33 o 
  -1   6   6        9.93       10.90      1.16 o 
   0   6   6      323.73      311.28      5.28 o 
   1   6   6      399.16      385.56      5.98 o 
   2   6   6       17.49       19.96      2.82 o 
   3   6   6      418.14      410.89      4.67 o 
   4   6   6     1142.73     1131.42      8.77 o 
   5   6   6      337.79      343.69      4.07 o 
   6   6   6       19.58       14.93      2.70 o 
   7   6   6      150.97      162.50      4.27 o 
   8   6   6      139.95      149.59      4.40 o 
   9   6   6      258.02      293.56      6.53 o 
 -11   7   6        0.09        0.00      2.70 o 
 -10   7   6      128.73      119.98      4.99 o 
  -9   7   6      146.84      129.15      3.85 o 
  -8   7   6       21.52       24.50      2.38 o 
  -7   7   6      374.24      359.88      5.30 o 
  -6   7   6      946.08      946.14      9.31 o 
  -5   7   6       15.44       18.14      1.87 o 
  -4   7   6      208.91      221.74      3.30 o 
  -3   7   6      197.95      176.97      3.78 o 
  -2   7   6        1.40        1.04      1.39 o 
  -1   7   6      482.08      478.73      6.86 o 
   0   7   6     1748.57     1777.91     18.52 o 
   1   7   6      298.28      310.83      5.54 o 
   2   7   6      389.26      417.91      9.78 o 
   3   7   6     1166.50     1122.21      9.93 o 
   4   7   6       29.53       39.16      1.64 o 
   5   7   6        3.93        1.69      1.51 o 
   6   7   6       91.99      109.20      3.45 o 
   7   7   6        9.38        6.20      2.28 o 
   8   7   6      202.85      205.50      4.94 o 
   9   7   6       32.40       41.67      3.21 o 
 -11   8   6       41.54       36.26      3.35 o 
 -10   8   6      367.01      361.89      6.70 o 
  -9   8   6        2.19        0.86      2.20 o 
  -8   8   6       15.83       17.31      2.25 o 
  -7   8   6      468.09      476.18      6.22 o 
  -6   8   6      435.02      459.79      6.78 o 
  -5   8   6      598.27      577.52      6.41 o 
  -4   8   6        3.56        3.52      1.33 o 
  -3   8   6      456.09      462.89      6.42 o 
  -2   8   6      278.70      282.98      4.42 o 
  -1   8   6     1130.91     1093.38     11.54 o 
   0   8   6       69.62       81.09      3.70 o 
   1   8   6        2.04        2.79      2.02 o 
   2   8   6      293.58      285.05      5.60 o 
   3   8   6      132.09      131.50      3.39 o 
   4   8   6       75.52       74.06      3.11 o 
   5   8   6      168.42      162.50      3.78 o 
   6   8   6        3.81        2.27      2.25 o 
   7   8   6       13.21       11.39      2.31 o 
   8   8   6       54.12       62.10      3.32 o 
   9   8   6       23.03       16.37      2.83 o 
 -11   9   6       10.22        1.44      2.92 o 
 -10   9   6      146.90      168.20      5.17 o 
  -9   9   6        0.43        0.00      2.86 o 
  -8   9   6       39.24       41.46      2.74 o 
  -7   9   6      288.18      270.02      5.48 o 
  -6   9   6     1329.35     1338.33     12.28 o 
  -5   9   6     1088.71     1132.26     11.94 o 
  -4   9   6      810.01      772.60      9.78 o 
  -3   9   6       14.97       18.43      2.10 o 
  -2   9   6      447.61      463.94      6.31 o 
  -1   9   6      783.70      799.96     16.56 o 
   0   9   6        2.42        0.00      2.51 o 
   1   9   6      175.97      180.36      4.84 o 
   2   9   6      276.08      274.34      5.87 o 
   3   9   6      464.28      469.57      6.17 o 
   4   9   6      308.17      284.78      4.15 o 
   5   9   6      287.03      308.76      4.61 o 
   6   9   6      245.95      228.11      4.75 o 
   7   9   6        0.30        0.00      2.21 o 
   8   9   6       43.23       58.83      3.23 o 
 -10  10   6       30.60       34.39      3.77 o 
  -9  10   6        0.89        0.04      2.50 o 
  -8  10   6       73.62       70.14      3.99 o 
  -7  10   6       78.70       72.99      3.35 o 
  -6  10   6     1467.64     1463.56     14.99 o 
  -5  10   6     1277.16     1280.49     13.26 o 
  -4  10   6      392.25      415.53      6.71 o 
  -3  10   6     1182.60     1188.42     13.36 o 
  -2  10   6      419.78      415.48      9.60 o 
  -1  10   6     2689.47     2792.68     32.21 o 
   0  10   6     3057.96     3043.48     46.91 o 
   1  10   6      234.81      239.84      5.57 o 
   2  10   6       21.63       15.84      2.73 o 
   3  10   6       97.11       99.84      3.06 o 
   4  10   6      139.54      135.01      3.21 o 
   5  10   6       18.00       20.57      1.97 o 
   6  10   6      721.76      694.11      8.49 o 
   7  10   6       19.92       21.47      3.38 o 
   8  10   6       53.31       49.05      3.77 o 
 -10  11   6      133.76      150.53      5.67 o 
  -9  11   6       24.81       18.24      3.47 o 
  -8  11   6      518.34      529.08      9.15 o 
  -7  11   6      390.31      351.77      6.42 o 
  -6  11   6       55.14       62.64      3.21 o 
  -5  11   6       44.44       43.82      2.98 o 
  -4  11   6        6.76       11.16      2.31 o 
  -3  11   6        7.03        7.37      2.09 o 
  -2  11   6      416.74      411.97     10.29 o 
  -1  11   6     1532.83     1480.55     18.74 o 
   0  11   6     1018.03      964.96     11.56 o 
   1  11   6        0.65        5.79      2.59 o 
   2  11   6      264.35      265.76      5.99 o 
   3  11   6      533.60      528.43      8.58 o 
   4  11   6        0.97        2.60      3.81 o 
   5  11   6       98.03      102.78      3.46 o 
   6  11   6       22.73       23.23      3.74 o 
   7  11   6        2.29        1.40      2.67 o 
  -9  12   6       15.00        4.47      3.33 o 
  -8  12   6     1030.04     1013.56     13.76 o 
  -7  12   6      106.78      110.96      4.64 o 
  -6  12   6      817.08      807.47     10.02 o 
  -5  12   6        0.08        0.00      2.47 o 
  -4  12   6       79.12       79.27      3.41 o 
  -3  12   6       56.15       48.44      2.97 o 
  -2  12   6       80.99       75.27      3.10 o 
  -1  12   6      125.00      126.92      3.94 o 
   0  12   6      290.24      273.46      5.25 o 
   1  12   6      868.78      858.57     13.52 o 
   2  12   6      712.96      690.46     10.17 o 
   3  12   6       20.35       17.66      2.98 o 
   4  12   6      191.72      191.36      4.14 o 
   5  12   6       75.35       82.96      3.67 o 
   6  12   6        0.07        0.00      3.11 o 
   7  12   6       42.38       34.58      4.35 o 
  -8  13   6       37.48       47.15      3.98 o 
  -7  13   6       90.06       64.59      4.12 o 
  -6  13   6       54.94       43.67      4.21 o 
  -5  13   6      465.03      436.77      9.11 o 
  -4  13   6      930.75      900.23     11.62 o 
  -3  13   6        0.23        3.02      2.29 o 
  -2  13   6      364.03      358.78      6.14 o 
  -1  13   6      224.44      214.84      5.02 o 
   0  13   6        2.90        5.00      3.57 o 
   1  13   6     1895.28     1895.69     22.41 o 
   2  13   6      999.01      974.42     12.98 o 
   3  13   6       34.13       38.18      3.89 o 
   4  13   6        6.64        1.49      1.98 o 
   5  13   6        3.58        0.00      2.35 o 
   6  13   6      135.73      131.32      4.57 o 
  -8  14   6        0.37        0.00      3.98 o 
  -7  14   6       25.14       27.30      3.67 o 
  -6  14   6      139.01      113.90      4.93 o 
  -5  14   6      636.58      667.99     11.80 o 
  -4  14   6       67.08       72.19      4.38 o 
  -3  14   6       12.52        8.67      2.55 o 
  -2  14   6      130.00      131.83      4.16 o 
  -1  14   6       12.25       14.14      2.67 o 
   0  14   6      255.61      257.97      5.56 o 
   1  14   6      513.65      480.00      7.58 o 
   2  14   6        5.17        8.18      2.14 o 
   3  14   6        5.27        8.67      2.03 o 
   4  14   6      165.19      165.90      4.18 o 
   5  14   6      342.48      355.64      6.69 o 
  -7  15   6        9.86        0.79      4.38 o 
  -6  15   6      291.60      306.26      7.23 o 
  -5  15   6       68.71       66.41      6.09 o 
  -4  15   6        0.00        0.00      3.14 o 
  -3  15   6       54.32       59.29      4.20 o 
  -2  15   6      106.70      119.01      4.19 o 
  -1  15   6       80.45       85.00      3.29 o 
   0  15   6      261.24      256.05      7.60 o 
   1  15   6       67.09       71.64      4.84 o 
   2  15   6      437.45      445.43      7.39 o 
   3  15   6        6.28        7.44      3.28 o 
   4  15   6       61.68       72.54      5.29 o 
  -5  16   6       32.52       30.17      5.09 o 
  -4  16   6        3.61        0.00      3.36 o 
  -3  16   6        2.95        0.18      3.29 o 
  -2  16   6       65.21       65.53      5.00 o 
  -1  16   6        2.23        2.62      3.06 o 
   0  16   6      350.84      356.27      7.40 o 
   1  16   6      252.17      252.40      5.77 o 
   2  16   6      377.80      425.08     12.61 o 
   3  16   6       35.86       46.31      6.14 o 
  -3  17   6      129.08      133.72      5.87 o 
  -2  17   6      299.66      284.27     13.42 o 
  -1  17   6       32.95       33.67      3.89 o 
   0  17   6      100.59       91.53      6.71 o 
   1  17   6       19.40       18.14      6.19 o 
 -12   1   7      276.34      306.54      5.65 o 
 -11   1   7      231.27      228.30      4.47 o 
 -10   1   7      316.88      286.67      5.15 o 
  -9   1   7      616.28      549.66      6.16 o 
  -8   1   7      152.14      169.22      3.48 o 
  -7   1   7       38.46       43.46      2.37 o 
  -6   1   7       11.20       11.18      1.58 o 
  -5   1   7     2200.99     2181.93     13.86 o 
  -4   1   7      556.39      545.31      4.63 o 
  -3   1   7      754.79      770.63      5.64 o 
  -2   1   7      155.21      170.61      2.40 o 
  -1   1   7      874.26      961.68      8.01 o 
   0   1   7        6.70       11.37      0.89 o 
   1   1   7      315.27      345.50      3.48 o 
   2   1   7     1497.50     1444.25     10.82 o 
   3   1   7        4.31        5.19      1.37 o 
   4   1   7       32.09       35.79      2.73 o 
   5   1   7      277.65      250.79      4.17 o 
   6   1   7       95.54       99.35      3.63 o 
   7   1   7       68.87       71.94      3.48 o 
   8   1   7      136.81      134.56      4.76 o 
   9   1   7      274.19      215.22      8.22 o 
 -12   2   7       17.06       26.66      3.37 o 
 -11   2   7       71.28       69.45      3.05 o 
 -10   2   7       18.40       12.06      2.13 o 
  -9   2   7      253.23      257.14      4.23 o 
  -8   2   7       47.24       38.81      2.33 o 
  -7   2   7     1071.32     1037.21     10.89 o 
  -6   2   7      163.84      147.58      3.18 o 
  -5   2   7      177.01      173.15      2.65 o 
  -4   2   7       16.81       16.04      1.27 o 
  -3   2   7     2759.73     2825.63     20.29 o 
  -2   2   7       36.59       33.02      1.27 o 
  -1   2   7     1467.30     1610.46     13.08 o 
   0   2   7      175.74      145.50      2.19 o 
   1   2   7        0.26        1.60      0.99 o 
   2   2   7       68.93       87.62      2.00 o 
   3   2   7      182.48      165.20      3.06 o 
   4   2   7     1612.81     1522.80     11.14 o 
   5   2   7      743.11      714.93      6.72 o 
   6   2   7      122.70      129.79      4.19 o 
   7   2   7      126.89      140.29      4.45 o 
   8   2   7      815.84      763.65     10.51 o 
   9   2   7      269.75      270.47      6.41 o 
 -12   3   7      358.40      351.64      6.47 o 
 -11   3   7       61.15       78.20      4.87 o 
 -10   3   7      641.16      648.09      7.56 o 
  -9   3   7       14.88       18.70      2.17 o 
  -8   3   7      126.03      118.29      3.26 o 
  -7   3   7      646.46      654.65      7.89 o 
  -6   3   7      149.78      148.99      2.86 o 
  -5   3   7      158.86      151.06      2.77 o 
  -4   3   7      249.25      267.55      3.93 o 
  -3   3   7      156.21      134.21      2.41 o 
  -2   3   7      400.36      419.82      4.32 o 
  -1   3   7      818.41      923.84      8.18 o 
   0   3   7        6.45        9.21      1.13 o 
   1   3   7        1.09        1.91      0.95 o 
   2   3   7      223.64      227.84      2.97 o 
   3   3   7      419.06      394.38      4.27 o 
   4   3   7       54.10       54.39      2.08 o 
   5   3   7     1326.62     1297.96     12.44 o 
   6   3   7        0.30        4.48      2.25 o 
   7   3   7       30.62       26.68      2.81 o 
   8   3   7      167.89      181.75      5.24 o 
   9   3   7       57.98       58.30      3.78 o 
 -12   4   7      249.38      257.18      5.83 o 
 -11   4   7       54.70       58.84      3.40 o 
 -10   4   7      134.22      122.14      4.34 o 
  -9   4   7       38.32       38.78      2.45 o 
  -8   4   7        6.35        4.48      1.93 o 
  -7   4   7      709.22      703.03      7.21 o 
  -6   4   7     1011.35     1015.75      8.27 o 
  -5   4   7       13.49       14.99      2.16 o 
  -4   4   7      682.53      661.13      6.17 o 
  -3   4   7      168.13      179.49      2.62 o 
  -2   4   7       12.58        9.44      1.45 o 
  -1   4   7      193.06      219.89      3.03 o 
   0   4   7      369.46      387.43      4.26 o 
   1   4   7      174.17      146.66      2.54 o 
   2   4   7      123.35      118.41      2.19 o 
   3   4   7      226.29      226.39      2.96 o 
   4   4   7      160.64      184.11      3.00 o 
   5   4   7       26.19       32.29      2.12 o 
   6   4   7      925.12      838.05      9.42 o 
   7   4   7       33.36       49.64      3.13 o 
   8   4   7        0.44        0.26      2.53 o 
   9   4   7        3.24        3.58      2.85 o 
 -12   5   7      353.36      364.99      7.39 o 
 -11   5   7      148.76      143.97      4.85 o 
 -10   5   7       28.99       28.52      2.64 o 
  -9   5   7       51.80       58.99      3.20 o 
  -8   5   7        9.95        8.65      2.13 o 
  -7   5   7       32.98       37.38      2.43 o 
  -6   5   7       58.37       61.80      2.16 o 
  -5   5   7     2137.16     2123.30     17.41 o 
  -4   5   7       23.70       22.65      1.71 o 
  -3   5   7       61.14       78.12      2.36 o 
  -2   5   7       30.26       36.33      1.79 o 
  -1   5   7     3062.27     3185.35     30.75 o 
   0   5   7       27.46       35.90      1.83 o 
   1   5   7       61.13       54.69      2.05 o 
   2   5   7       81.82       89.35      2.21 o 
   3   5   7      934.23      949.48      7.47 o 
   4   5   7     5636.65     5625.68     36.90 o 
   5   5   7     1128.80     1110.94     10.45 o 
   6   5   7      663.43      647.25      7.36 o 
   7   5   7       15.14        9.70      2.55 o 
   8   5   7      163.12      164.93      5.15 o 
   9   5   7       73.36       86.58      4.18 o 
 -11   6   7        4.81        6.33      2.83 o 
 -10   6   7      112.69      119.68      4.29 o 
  -9   6   7      167.25      156.67      4.18 o 
  -8   6   7        2.41        1.80      2.05 o 
  -7   6   7       43.76       35.67      2.61 o 
  -6   6   7      212.35      242.71      4.26 o 
  -5   6   7      439.45      457.00      5.51 o 
  -4   6   7      132.90      131.84      3.44 o 
  -3   6   7      729.06      738.00      8.91 o 
  -2   6   7        3.30        2.35      1.46 o 
  -1   6   7     1719.03     1668.15     17.26 o 
   0   6   7       68.87       69.88      2.23 o 
   1   6   7        9.61        9.29      2.11 o 
   2   6   7     1575.16     1527.44     14.19 o 
   3   6   7     1415.11     1405.14     12.05 o 
   4   6   7     5432.00     5413.25     35.64 o 
   5   6   7       53.24       66.93      2.58 o 
   6   6   7        4.77        5.02      2.03 o 
   7   6   7      100.24       99.86      4.03 o 
   8   6   7       48.40       39.50      3.22 o 
   9   6   7        5.24        0.00      2.88 o 
 -11   7   7       44.78       40.47      3.43 o 
 -10   7   7       84.28       90.79      3.91 o 
  -9   7   7        2.77        1.82      2.23 o 
  -8   7   7       62.55       56.12      2.81 o 
  -7   7   7       14.67       10.82      2.07 o 
  -6   7   7       60.37       52.83      2.44 o 
  -5   7   7      430.81      439.94      7.27 o 
  -4   7   7      363.83      350.61      6.09 o 
  -3   7   7       40.17       42.08      2.76 o 
  -2   7   7       79.85       76.93      3.04 o 
  -1   7   7        0.41        2.47      1.35 o 
   0   7   7     1572.41     1626.39     20.35 o 
   1   7   7      468.86      457.62      7.12 o 
   2   7   7        0.11        0.26      2.27 o 
   3   7   7      390.14      373.83      5.35 o 
   4   7   7     2296.92     2357.39     17.64 o 
   5   7   7      457.42      480.70      6.37 o 
   6   7   7      321.46      276.82      5.02 o 
   7   7   7      156.44      159.53      4.30 o 
   8   7   7       27.04       25.76      3.07 o 
 -11   8   7       18.17       22.66      3.16 o 
 -10   8   7      252.02      239.48     10.02 o 
  -9   8   7        3.78        1.26      2.52 o 
  -8   8   7        6.11        2.93      2.13 o 
  -7   8   7        6.19        1.03      2.00 o 
  -6   8   7     1231.49     1221.06     12.92 o 
  -5   8   7     2161.22     2136.91     19.91 o 
  -4   8   7        0.15        0.00      1.90 o 
  -3   8   7      113.78      120.52      3.43 o 
  -2   8   7      397.74      403.62      7.79 o 
  -1   8   7      999.94      942.58     10.97 o 
   0   8   7     2904.10     2860.48     46.63 o 
   1   8   7        2.81        5.99      2.36 o 
   2   8   7       91.99       91.01      3.68 o 
   3   8   7       17.22       18.11      1.87 o 
   4   8   7       31.81       37.27      1.90 o 
   5   8   7       39.91       45.51      3.00 o 
   6   8   7      248.36      223.18      5.71 o 
   7   8   7       31.34       43.29      2.79 o 
   8   8   7      167.12      135.58      6.34 o 
 -10   9   7       99.85      115.89      5.05 o 
  -9   9   7      122.07      128.36      5.10 o 
  -8   9   7       99.15      109.78      4.53 o 
  -7   9   7      241.58      212.85      6.33 o 
  -6   9   7        4.17        3.62      2.29 o 
  -5   9   7       16.14       13.61      2.26 o 
  -4   9   7       28.97       26.74      2.44 o 
  -3   9   7      611.06      636.75     12.56 o 
  -2   9   7        0.25        0.00      2.61 o 
  -1   9   7      186.36      201.80      5.65 o 
   0   9   7     1209.89     1180.55     16.35 o 
   1   9   7      501.49      480.37      7.75 o 
   2   9   7       64.17       68.27      3.46 o 
   3   9   7      102.20      111.03      4.68 o 
   4   9   7       88.05      103.47      4.21 o 
   5   9   7      321.07      300.27      5.72 o 
   6   9   7      442.93      415.37      7.60 o 
   7   9   7       61.83       69.46      3.75 o 
   8   9   7       39.54       54.99      8.77 o 
 -10  10   7       50.81       47.65      4.17 o 
  -9  10   7        0.09        0.96      3.04 o 
  -8  10   7       85.71       72.19      5.51 o 
  -7  10   7      110.77      116.72      4.03 o 
  -6  10   7     1911.29     1856.72     20.95 o 
  -5  10   7        8.70       10.65      2.24 o 
  -4  10   7      779.50      785.10     12.82 o 
  -3  10   7        3.76        2.68      1.96 o 
  -2  10   7      182.14      168.85      3.78 o 
  -1  10   7      694.90      724.26      9.25 o 
   0  10   7      644.02      655.41     11.12 o 
   1  10   7       96.74       97.41      3.95 o 
   2  10   7      321.27      306.27      6.40 o 
   3  10   7      593.47      547.66     13.38 o 
   4  10   7      662.51      643.02     11.38 o 
   5  10   7        6.84        8.46      2.23 o 
   6  10   7       10.88       13.50      2.96 o 
   7  10   7        0.53        1.79      2.69 o 
  -9  11   7       86.12       93.26      4.77 o 
  -8  11   7        2.58        4.19      3.03 o 
  -7  11   7        4.96        4.51      2.83 o 
  -6  11   7        1.91        9.96      2.50 o 
  -5  11   7      269.55      246.54      6.61 o 
  -4  11   7        6.61        6.43      2.68 o 
  -3  11   7      673.01      660.67      8.77 o 
  -2  11   7        1.40        1.02      2.65 o 
  -1  11   7      888.92      829.45     10.43 o 
   0  11   7      703.82      728.87     12.11 o 
   1  11   7      474.69      460.02      9.31 o 
   2  11   7        0.96        0.00      3.75 o 
   3  11   7       29.52       30.77      3.22 o 
   4  11   7       20.40       23.67      3.79 o 
   5  11   7       23.66       32.10      2.50 o 
   6  11   7       27.62       35.80      2.95 o 
   7  11   7       45.14       48.71      3.51 o 
  -9  12   7      412.26      455.16      9.46 o 
  -8  12   7      212.88      260.91      6.82 o 
  -7  12   7        1.13        0.00      3.18 o 
  -6  12   7       21.79       18.06      3.13 o 
  -5  12   7       56.07       73.50      3.30 o 
  -4  12   7       24.07       19.55      2.60 o 
  -3  12   7       25.41       25.54      2.49 o 
  -2  12   7       64.94       59.34      4.57 o 
  -1  12   7      132.03      120.56      3.72 o 
   0  12   7     1064.19     1052.49     15.86 o 
   1  12   7       88.80      103.93      6.34 o 
   2  12   7       67.96       63.70      3.86 o 
   3  12   7       52.88       47.78      3.88 o 
   4  12   7      253.90      232.24      7.40 o 
   5  12   7       15.20       20.20      3.92 o 
   6  12   7       97.29       89.96      5.50 o 
  -8  13   7        2.99        0.33      3.19 o 
  -7  13   7        7.21        0.72      3.48 o 
  -6  13   7       26.94       30.33      3.47 o 
  -5  13   7       63.85       68.84      4.38 o 
  -4  13   7        3.55        6.30      2.48 o 
  -3  13   7      150.71      152.88      4.38 o 
  -2  13   7        8.94        7.48      2.19 o 
  -1  13   7      127.97      115.68      7.48 o 
   0  13   7       62.08       64.90      4.63 o 
   1  13   7      445.94      458.18      9.81 o 
   2  13   7        0.00        4.90      2.99 o 
   3  13   7       60.74       53.65      4.44 o 
   4  13   7        6.52        0.68      3.48 o 
   5  13   7       19.63        7.80      3.85 o 
  -7  14   7        5.31        0.00      3.06 o 
  -6  14   7      139.70      115.24      4.95 o 
  -5  14   7       62.14       69.79      6.76 o 
  -4  14   7      119.91      118.58      6.28 o 
  -3  14   7       30.30       30.93      2.86 o 
  -2  14   7      399.67      388.42      7.74 o 
  -1  14   7       18.89       12.40      2.06 o 
   0  14   7        1.28        4.41      3.70 o 
   1  14   7      849.24      839.43     14.25 o 
   2  14   7       62.91       68.19      5.88 o 
   3  14   7       67.39       70.23      5.06 o 
   4  14   7        1.08        0.00      3.52 o 
  -6  15   7       33.42       43.78      3.92 o 
  -5  15   7        7.54        0.00      3.32 o 
  -4  15   7      150.72      166.34      6.19 o 
  -3  15   7      277.57      282.83      8.24 o 
  -2  15   7      392.65      372.19      6.08 o 
  -1  15   7      128.03      112.70      3.49 o 
   0  15   7     1507.98     1452.96     21.11 o 
   1  15   7        0.00        3.90      3.73 o 
   2  15   7       47.54       49.52      6.41 o 
   3  15   7      110.00      132.00      7.98 o 
  -4  16   7        0.73        0.54      3.47 o 
  -3  16   7       55.99       51.24      4.33 o 
  -2  16   7       40.94       36.54      4.17 o 
  -1  16   7       15.61       12.83      3.18 o 
   0  16   7      799.58      801.91     17.96 o 
   1  16   7      219.97      222.69      7.98 o 
 -12   0   8       18.20        8.46      4.04 o 
 -11   0   8      294.05      273.06      9.11 o 
 -10   0   8      385.38      322.74      7.05 o 
  -9   0   8      498.88      462.50      8.05 o 
  -8   0   8       38.03       40.37      3.11 o 
  -7   0   8     1252.92     1222.97     14.22 o 
  -6   0   8      407.11      407.84     10.45 o 
  -5   0   8     2103.25     2081.82     21.14 o 
  -4   0   8      936.40      853.66      8.76 o 
  -3   0   8       21.64       37.66      1.75 o 
  -2   0   8        0.18        0.00      2.18 o 
  -1   0   8      457.60      451.80      8.09 o 
   0   0   8        4.97        2.49      1.69 o 
   1   0   8      748.38      793.24      8.74 o 
   2   0   8     4636.49     4483.66     47.94 o 
   3   0   8     2954.32     2990.15     33.04 o 
   4   0   8        0.77        1.88      2.28 o 
   5   0   8      302.00      304.13      7.92 o 
   6   0   8      252.18      249.28      7.62 o 
   7   0   8        7.14        4.15      3.80 o 
   8   0   8       12.09        2.57      3.95 o 
   9   0   8        1.62        3.40      4.12 o 
 -12   1   8      111.43      112.67      4.23 o 
 -11   1   8        3.17        2.18      2.35 o 
 -10   1   8       28.99       29.10      2.32 o 
  -9   1   8       30.83       23.75      2.12 o 
  -8   1   8       84.05       84.80      2.67 o 
  -7   1   8      316.79      316.25      5.47 o 
  -6   1   8      793.83      799.55      7.19 o 
  -5   1   8        2.81        1.59      1.37 o 
  -4   1   8      196.83      186.05      2.64 o 
  -3   1   8       12.36       16.25      1.26 o 
  -2   1   8      264.62      257.76      3.75 o 
  -1   1   8       27.05       33.31      1.41 o 
   0   1   8      639.65      654.67      6.04 o 
   1   1   8      847.26      822.88      8.26 o 
   2   1   8      973.37      947.57      8.58 o 
   3   1   8      227.66      224.58      3.66 o 
   4   1   8      179.05      169.81      3.44 o 
   5   1   8      237.92      232.08      5.02 o 
   6   1   8        0.14        0.00      2.21 o 
   7   1   8       52.20       66.76      3.49 o 
   8   1   8       85.90       80.61      4.26 o 
   9   1   8       65.09       81.42      4.28 o 
 -12   2   8       16.98       17.47      3.00 o 
 -11   2   8        0.88        0.00      2.48 o 
 -10   2   8       20.45        8.99      2.31 o 
  -9   2   8      550.87      513.11      6.37 o 
  -8   2   8      274.80      269.72      4.49 o 
  -7   2   8      153.93      150.48      3.50 o 
  -6   2   8     1668.46     1657.51     13.38 o 
  -5   2   8     1754.62     1759.49     12.75 o 
  -4   2   8      197.45      197.83      3.41 o 
  -3   2   8        2.16        0.92      1.15 o 
  -2   2   8      218.50      216.91      2.90 o 
  -1   2   8      561.18      533.14      5.44 o 
   0   2   8     1561.51     1535.11     11.61 o 
   1   2   8       41.80       39.59      1.43 o 
   2   2   8      116.03      120.19      2.10 o 
   3   2   8       18.43       27.91      1.54 o 
   4   2   8     1270.15     1252.71     11.16 o 
   5   2   8      676.28      674.14      8.92 o 
   6   2   8       20.81       21.99      2.59 o 
   7   2   8      333.26      334.71      7.31 o 
   8   2   8       36.84       49.69      3.67 o 
   9   2   8       20.32       24.67      3.84 o 
 -12   3   8      245.15      229.87      6.72 o 
 -11   3   8        4.03        4.99      2.87 o 
 -10   3   8       76.53       81.03      3.71 o 
  -9   3   8       30.90       29.74      2.60 o 
  -8   3   8      691.41      685.81      7.95 o 
  -7   3   8        5.65        0.84      1.91 o 
  -6   3   8      405.95      400.56      4.83 o 
  -5   3   8      805.46      792.33      7.95 o 
  -4   3   8       56.28       57.62      2.10 o 
  -3   3   8        1.80        0.00      1.23 o 
  -2   3   8      969.28      983.77      8.24 o 
  -1   3   8      472.82      483.88      9.38 o 
   0   3   8      361.92      418.68      4.67 o 
   1   3   8      344.03      326.57      3.99 o 
   2   3   8      465.96      488.23      4.84 o 
   3   3   8      366.15      378.73      4.31 o 
   4   3   8      970.98     1022.97     10.52 o 
   5   3   8      843.16      794.72      9.96 o 
   6   3   8       14.75       14.21      2.45 o 
   7   3   8       53.20       48.72      3.21 o 
   8   3   8      156.75      138.22      6.45 o 
 -11   4   8        1.26        1.59      3.01 o 
 -10   4   8       10.10        4.93      2.67 o 
  -9   4   8       53.94       52.32      2.92 o 
  -8   4   8       66.01       72.18      2.95 o 
  -7   4   8      188.05      204.89      4.98 o 
  -6   4   8        0.01        0.00      1.41 o 
  -5   4   8     3012.53     2937.34     26.01 o 
  -4   4   8      221.57      222.62      4.36 o 
  -3   4   8      194.08      227.36      4.04 o 
  -2   4   8      263.49      234.06      3.96 o 
  -1   4   8     5159.54     5315.42     44.41 o 
   0   4   8      122.60      119.74      2.20 o 
   1   4   8      472.05      439.64      4.38 o 
   2   4   8     1340.05     1339.60     11.34 o 
   3   4   8     1629.75     1648.24     12.86 o 
   4   4   8      228.82      245.40      4.49 o 
   5   4   8      163.20      151.60      4.22 o 
   6   4   8       11.80       11.10      2.43 o 
   7   4   8       15.27       13.89      4.24 o 
   8   4   8       16.42       20.08      2.99 o 
 -11   5   8        1.10        0.08      4.07 o 
 -10   5   8       15.35       10.67      3.07 o 
  -9   5   8       12.94        6.94      2.39 o 
  -8   5   8      151.29      139.71      3.87 o 
  -7   5   8     1856.79     1799.15     15.78 o 
  -6   5   8       39.05       44.89      2.40 o 
  -5   5   8     2801.30     2747.99     24.60 o 
  -4   5   8       20.92       23.75      2.16 o 
  -3   5   8      346.42      371.33      6.54 o 
  -2   5   8      665.78      610.78      6.92 o 
  -1   5   8      135.34      157.15      3.07 o 
   0   5   8       28.77       35.30      1.92 o 
   1   5   8      225.65      217.10      3.25 o 
   2   5   8      545.99      555.64      5.27 o 
   3   5   8       72.01       66.37      2.38 o 
   4   5   8      716.31      720.05      7.55 o 
   5   5   8      145.28      164.31      4.26 o 
   6   5   8        8.41        8.31      2.37 o 
   7   5   8        3.84        1.56      2.45 o 
   8   5   8       21.14       35.92      3.25 o 
 -11   6   8       25.90       22.71      3.20 o 
 -10   6   8      199.64      192.69      5.18 o 
  -9   6   8       17.26       14.62      3.60 o 
  -8   6   8      415.73      382.26     10.13 o 
  -7   6   8        0.00        5.12      2.47 o 
  -6   6   8     1305.72     1303.71     13.51 o 
  -5   6   8     4974.65     4908.96     44.78 o 
  -4   6   8      119.86      114.10      3.34 o 
  -3   6   8     1014.57      999.79     10.33 o 
  -2   6   8      715.61      639.33      7.19 o 
  -1   6   8     3389.70     3423.81     33.26 o 
   0   6   8      603.57      613.00      7.76 o 
   1   6   8      423.27      410.01      5.37 o 
   2   6   8      127.71      131.66      3.94 o 
   3   6   8       40.12       30.52      1.71 o 
   4   6   8      751.02      683.95      7.81 o 
   5   6   8       27.55       48.64      2.50 o 
   6   6   8       15.98       24.70      3.22 o 
   7   6   8      100.13      107.61      6.87 o 
   8   6   8       66.23       56.95      3.61 o 
 -11   7   8       15.75       16.06      3.68 o 
 -10   7   8       92.05       93.74      4.70 o 
  -9   7   8      101.44      128.95      4.98 o 
  -8   7   8        6.35        7.32      2.61 o 
  -7   7   8      277.83      289.49      5.61 o 
  -6   7   8       50.37       47.00      3.26 o 
  -5   7   8      523.48      521.08     11.15 o 
  -4   7   8        4.57        4.28      2.41 o 
  -3   7   8      877.07      887.38     10.55 o 
  -2   7   8      331.98      333.71      4.77 o 
  -1   7   8      676.53      639.75     11.06 o 
   0   7   8      431.31      452.89      8.47 o 
   1   7   8        0.04        0.12      2.29 o 
   2   7   8      428.66      392.15      6.85 o 
   3   7   8       21.70       10.81      3.08 o 
   4   7   8      458.43      441.74      6.86 o 
   5   7   8      298.34      290.27      5.84 o 
   6   7   8       40.52       36.89      3.41 o 
   7   7   8       39.69       44.83      4.72 o 
   8   7   8       35.10       42.43      4.23 o 
 -10   8   8       17.66        5.35      3.30 o 
  -9   8   8      464.15      484.35      8.81 o 
  -8   8   8      132.55      133.33      5.01 o 
  -7   8   8        0.19        3.48      2.35 o 
  -6   8   8      244.16      259.64      5.27 o 
  -5   8   8        5.00        7.55      2.91 o 
  -4   8   8      820.22      775.65      8.93 o 
  -3   8   8      200.14      205.89      6.85 o 
  -2   8   8     1308.62     1282.21     12.50 o 
  -1   8   8     1583.55     1529.19     19.96 o 
   0   8   8      354.89      314.65      7.19 o 
   1   8   8      235.13      220.10      5.33 o 
   2   8   8      287.31      278.79      5.95 o 
   3   8   8      416.46      425.24      8.81 o 
   4   8   8      349.38      348.59      8.12 o 
   5   8   8      721.62      740.05      9.98 o 
   6   8   8       27.45       34.45      3.02 o 
   7   8   8       19.65       40.41      3.82 o 
 -10   9   8       76.82       67.32      5.04 o 
  -9   9   8       39.63       52.18      3.92 o 
  -8   9   8      212.97      221.75      6.13 o 
  -7   9   8      211.19      201.76      6.95 o 
  -6   9   8      267.16      245.48      5.29 o 
  -5   9   8     1727.75     1674.71     16.52 o 
  -4   9   8        3.55        0.43      1.98 o 
  -3   9   8       82.06       81.82      3.11 o 
  -2   9   8        2.73        3.56      2.02 o 
  -1   9   8      313.44      339.67      7.72 o 
   0   9   8      349.99      288.63      9.13 o 
   1   9   8       50.08       55.06      3.36 o 
   2   9   8     1096.47     1084.99     13.53 o 
   3   9   8      518.87      510.09     14.06 o 
   4   9   8      327.91      301.70      7.82 o 
   5   9   8       21.25       17.83      2.45 o 
   6   9   8      372.78      391.01      7.05 o 
   7   9   8      274.04      316.25      8.72 o 
  -9  10   8        0.28        0.00      3.93 o 
  -8  10   8       62.45       55.04      3.96 o 
  -7  10   8       10.21        6.68      2.91 o 
  -6  10   8       28.96       37.75      2.93 o 
  -5  10   8       25.24       17.11      2.50 o 
  -4  10   8      167.11      163.32      4.56 o 
  -3  10   8      267.59      267.53      5.08 o 
  -2  10   8      146.30      144.24      3.26 o 
  -1  10   8      434.32      432.79     12.33 o 
   0  10   8       30.23       34.61      3.70 o 
   1  10   8        7.51        5.54      2.68 o 
   2  10   8       22.82       17.32      4.08 o 
   3  10   8       19.66       23.81      3.68 o 
   4  10   8      402.48      372.27      8.84 o 
   5  10   8        2.97        0.00      3.34 o 
   6  10   8       77.23       99.49      7.75 o 
  -9  11   8       73.96       83.35      4.69 o 
  -8  11   8       27.37       24.86      3.57 o 
  -7  11   8        8.02        3.76      2.99 o 
  -6  11   8        0.13        0.00      3.98 o 
  -5  11   8       28.11       31.23      2.71 o 
  -4  11   8        0.05        0.00      2.19 o 
  -3  11   8       57.07       63.20      2.99 o 
  -2  11   8      195.76      185.26      3.71 o 
  -1  11   8      121.92      131.25      5.67 o 
   0  11   8      369.74      353.86      8.29 o 
   1  11   8       13.24        4.07      3.31 o 
   2  11   8        1.53        0.58      3.09 o 
   3  11   8       19.63       10.46      3.50 o 
   4  11   8       25.09       30.50      5.34 o 
   5  11   8       61.55       71.78      5.76 o 
   6  11   8       37.20       37.46      4.66 o 
  -8  12   8        0.81        0.00      3.19 o 
  -7  12   8      218.56      232.75      6.44 o 
  -6  12   8        5.53        3.11      2.90 o 
  -5  12   8        0.58        2.50      2.71 o 
  -4  12   8       89.85       81.58      3.55 o 
  -3  12   8       65.90       67.99      4.85 o 
  -2  12   8      149.71      144.78      3.50 o 
  -1  12   8        0.07        5.06      2.08 o 
   0  12   8       23.38       31.14      8.35 o 
   1  12   8        7.79       11.52      4.34 o 
   2  12   8      138.68      146.53      6.17 o 
   3  12   8       57.37       63.07      4.73 o 
   4  12   8      620.72      620.19     12.02 o 
   5  12   8       53.54       46.34      5.95 o 
  -7  13   8       97.16      118.55      5.15 o 
  -6  13   8       57.57       53.09      4.66 o 
  -5  13   8       10.64       10.15      3.02 o 
  -4  13   8        8.21        8.54      4.71 o 
  -3  13   8       45.79       51.98      2.98 o 
  -2  13   8       65.97       79.18      3.07 o 
  -1  13   8      244.96      260.46      5.43 o 
   0  13   8       80.88       93.22      5.84 o 
   1  13   8       21.94       21.09      4.97 o 
   2  13   8      342.82      320.09     16.47 o 
   3  13   8       18.45       21.51      4.01 o 
   4  13   8       64.46       60.52      4.91 o 
  -6  14   8        5.70       10.67      3.36 o 
  -5  14   8      110.12      128.51      8.73 o 
  -4  14   8      151.29      170.34      6.09 o 
  -3  14   8      410.78      415.12     13.52 o 
  -2  14   8       19.00        9.99      2.32 o 
  -1  14   8      198.02      203.83      5.18 o 
   0  14   8      296.29      253.02      9.92 o 
   1  14   8        5.22        0.00      4.41 o 
   2  14   8        3.05       10.75      4.91 o 
   3  14   8      141.98      127.96      6.29 o 
  -4  15   8       81.97       84.62      5.49 o 
  -3  15   8       84.23       93.98      4.85 o 
  -2  15   8       11.73        4.95      2.67 o 
  -1  15   8      172.79      182.08      5.81 o 
   0  15   8      629.93      626.32     15.55 o 
   1  15   8       25.32       12.61      5.21 o 
 -11   1   9       18.06       19.71      3.06 o 
 -10   1   9       49.51       51.37      3.67 o 
  -9   1   9       20.53       23.55      2.33 o 
  -8   1   9      113.90      122.05      3.41 o 
  -7   1   9      661.61      652.84      7.55 o 
  -6   1   9      293.46      299.04      4.82 o 
  -5   1   9      847.73      851.89      7.93 o 
  -4   1   9        3.22        4.35      1.46 o 
  -3   1   9        3.95        0.00      1.29 o 
  -2   1   9      385.28      362.91      3.94 o 
  -1   1   9      763.40      709.09      9.82 o 
   0   1   9       15.26       23.59      1.85 o 
   1   1   9       87.49       84.16      2.38 o 
   2   1   9      198.01      184.27      4.00 o 
   3   1   9     4459.09     4293.74     40.14 o 
   4   1   9     2223.37     2240.82     22.54 o 
   5   1   9      274.96      283.51      5.65 o 
   6   1   9       56.09       63.47      5.47 o 
   7   1   9       49.98       61.69      3.59 o 
   8   1   9       24.73       31.58      6.72 o 
 -11   2   9       37.37       39.02      4.21 o 
 -10   2   9        0.20        0.00      2.56 o 
  -9   2   9      110.55      112.31      4.42 o 
  -8   2   9        8.97        6.31      2.21 o 
  -7   2   9      527.89      513.74      6.50 o 
  -6   2   9      149.32      142.51      3.68 o 
  -5   2   9       24.35       32.38      2.36 o 
  -4   2   9      467.85      472.21      5.54 o 
  -3   2   9      112.23      127.90      2.62 o 
  -2   2   9     1539.77     1516.44     13.57 o 
  -1   2   9      209.67      243.05      4.61 o 
   0   2   9      524.72      538.17      5.38 o 
   1   2   9       24.86       22.46      2.21 o 
   2   2   9      425.17      372.45      5.14 o 
   3   2   9     1833.19     1834.03     18.75 o 
   4   2   9     2031.36     1927.08     19.80 o 
   5   2   9       64.36       79.39      3.84 o 
   6   2   9        1.51        0.05      2.42 o 
   7   2   9        5.09        9.99      2.71 o 
   8   2   9      305.99      337.65      7.84 o 
 -11   3   9       99.20       97.40      4.20 o 
 -10   3   9      208.88      214.27      5.43 o 
  -9   3   9      339.98      344.49      6.30 o 
  -8   3   9        0.54        1.04      2.09 o 
  -7   3   9        0.26        0.00      2.24 o 
  -6   3   9      117.26      123.48      3.46 o 
  -5   3   9       98.09      107.30      3.03 o 
  -4   3   9        5.23        7.25      2.06 o 
  -3   3   9        2.83        0.95      1.67 o 
  -2   3   9      668.35      691.95      7.76 o 
  -1   3   9       29.52       41.22      2.16 o 
   0   3   9       90.35       78.41      2.65 o 
   1   3   9     1645.64     1560.75     12.89 o 
   2   3   9      636.57      592.53      6.76 o 
   3   3   9       73.46       68.78      3.06 o 
   4   3   9      473.99      480.57      7.17 o 
   5   3   9       12.23       10.47      2.92 o 
   6   3   9        7.19       10.30      2.54 o 
   7   3   9        0.57        1.37      2.70 o 
   8   3   9       51.44       48.63      3.65 o 
 -11   4   9       69.54       71.91      4.00 o 
 -10   4   9       23.19       20.91      3.72 o 
  -9   4   9      176.04      173.08      4.80 o 
  -8   4   9      561.05      541.18      7.02 o 
  -7   4   9       16.62       12.48      2.40 o 
  -6   4   9     1141.92     1131.98     12.14 o 
  -5   4   9        3.41        6.35      2.11 o 
  -4   4   9      105.24      108.00      3.38 o 
  -3   4   9      262.26      254.19      4.10 o 
  -2   4   9     1713.60     1673.84     14.17 o 
  -1   4   9       83.85       67.51      2.35 o 
   0   4   9      514.15      477.00      7.91 o 
   1   4   9      104.80       93.09      2.46 o 
   2   4   9      349.95      359.40      6.23 o 
   3   4   9       94.88       89.10      3.73 o 
   4   4   9      217.52      235.46      4.94 o 
   5   4   9        7.08        9.59      2.26 o 
   6   4   9      311.28      320.61      6.17 o 
   7   4   9      136.20      146.25      4.89 o 
 -11   5   9        0.41        3.35      3.39 o 
 -10   5   9      532.04      519.55      9.40 o 
  -9   5   9       17.44       19.56      3.29 o 
  -8   5   9       74.24       66.40      3.40 o 
  -7   5   9      109.01      112.33      3.82 o 
  -6   5   9      502.66      507.96      7.21 o 
  -5   5   9      836.41      845.19      9.66 o 
  -4   5   9       29.16       31.35      2.38 o 
  -3   5   9     1261.94     1236.75     11.22 o 
  -2   5   9      228.47      233.98      3.85 o 
  -1   5   9       11.03        9.37      1.81 o 
   0   5   9      127.63      128.70      2.69 o 
   1   5   9       27.82       28.01      2.23 o 
   2   5   9      105.51      105.01      3.41 o 
   3   5   9       94.63      100.10      3.25 o 
   4   5   9     1344.43     1318.88     14.40 o 
   5   5   9       26.32       27.76      2.55 o 
   6   5   9       17.10       26.95      2.81 o 
   7   5   9      190.82      190.77      5.29 o 
 -10   6   9       46.31       57.20      4.24 o 
  -9   6   9       21.29       29.91      4.19 o 
  -8   6   9      163.05      159.54      5.41 o 
  -7   6   9     1386.02     1338.98     14.26 o 
  -6   6   9       28.78       25.60      2.54 o 
  -5   6   9       24.93       23.89      2.37 o 
  -4   6   9       92.21      109.48      3.58 o 
  -3   6   9      221.75      219.45      3.86 o 
  -2   6   9     1558.57     1561.94     14.79 o 
  -1   6   9       61.79       58.93      2.31 o 
   0   6   9       95.25      102.20      3.12 o 
   1   6   9      252.59      242.69      5.72 o 
   2   6   9      259.19      227.45      3.75 o 
   3   6   9      465.42      416.26      8.05 o 
   4   6   9        4.37        9.61      2.59 o 
   5   6   9       44.74       55.26      3.59 o 
   6   6   9       12.62       20.57      3.20 o 
   7   6   9        1.81        4.71      4.46 o 
 -10   7   9       11.53       19.00      3.99 o 
  -9   7   9       71.30       49.94      4.04 o 
  -8   7   9       34.10       43.47      4.60 o 
  -7   7   9      556.38      530.78      8.84 o 
  -6   7   9        1.13        0.00      2.16 o 
  -5   7   9      138.18      124.96      3.76 o 
  -4   7   9       33.26       32.03      2.68 o 
  -3   7   9      692.60      672.79      7.26 o 
  -2   7   9      366.16      343.35      6.35 o 
  -1   7   9        5.62        2.66      2.17 o 
   0   7   9        7.10        5.81      3.52 o 
   1   7   9      119.62      113.81      4.97 o 
   2   7   9       18.98       21.99      3.31 o 
   3   7   9       34.83       57.19      5.71 o 
   4   7   9      117.87      112.28      5.58 o 
   5   7   9       40.86       42.71      7.32 o 
   6   7   9       19.25       20.76      3.27 o 
   7   7   9       13.88       15.42      3.97 o 
 -10   8   9      153.66      155.53      7.12 o 
  -9   8   9      367.09      395.20      8.17 o 
  -8   8   9      455.82      461.34      8.56 o 
  -7   8   9      269.37      251.51      6.31 o 
  -6   8   9       32.21       37.11      2.87 o 
  -5   8   9      130.02      141.91      4.04 o 
  -4   8   9        2.70        0.32      2.41 o 
  -3   8   9      363.50      375.12      5.99 o 
  -2   8   9      151.87      132.64      3.15 o 
  -1   8   9      401.09      355.22      8.99 o 
   0   8   9        0.92        0.00      3.33 o 
   1   8   9      127.59      123.58      5.26 o 
   2   8   9      508.64      517.97      9.89 o 
   3   8   9       13.55       19.26      3.55 o 
   4   8   9      876.44      894.07     14.36 o 
   5   8   9        0.70        0.00      3.83 o 
   6   8   9       19.27       18.16      3.22 o 
  -9   9   9      216.40      235.06      6.59 o 
  -8   9   9       10.82        5.80      3.58 o 
  -7   9   9       52.94       49.56      3.74 o 
  -6   9   9        1.72        0.00      2.33 o 
  -5   9   9      379.34      355.57      7.77 o 
  -4   9   9       10.29        8.99      2.15 o 
  -3   9   9        1.15        0.97      2.04 o 
  -2   9   9      135.81      131.40      3.11 o 
  -1   9   9       59.43       49.44      4.94 o 
   0   9   9      640.83      619.19     23.35 o 
   1   9   9        2.26        4.14      3.01 o 
   2   9   9      204.86      198.88      6.64 o 
   3   9   9     1055.70     1079.41     16.29 o 
   4   9   9       13.53       22.62      3.79 o 
   5   9   9        5.70        0.83      4.48 o 
   6   9   9       72.24       72.84      6.37 o 
  -9  10   9      294.47      326.49      7.69 o 
  -8  10   9       10.99        7.52      3.21 o 
  -7  10   9       12.61        8.82      4.08 o 
  -6  10   9        3.25        0.00      2.79 o 
  -5  10   9       85.32       76.00      3.29 o 
  -4  10   9      397.96      378.84      5.95 o 
  -3  10   9       86.23       83.96      3.50 o 
  -2  10   9      453.70      399.57     10.51 o 
  -1  10   9      253.29      234.30      8.75 o 
   0  10   9      222.32      248.39     28.10 o 
   1  10   9       37.98       36.89      4.96 o 
   2  10   9       22.09       26.45      3.85 o 
   3  10   9     1003.34     1023.46     17.47 o 
   4  10   9       29.27       41.11      4.44 o 
   5  10   9      432.72      412.29      9.75 o 
  -8  11   9       32.38       41.72      4.06 o 
  -7  11   9        5.24        6.32      3.16 o 
  -6  11   9        0.39        0.00      2.74 o 
  -5  11   9      413.83      423.53      7.84 o 
  -4  11   9      113.25      112.98      3.72 o 
  -3  11   9      420.92      419.62      7.93 o 
  -2  11   9       68.94       52.37      2.45 o 
  -1  11   9      263.83      252.73      9.30 o 
   0  11   9      535.39      498.23     13.29 o 
   1  11   9     1042.38     1043.70     21.56 o 
   2  11   9      221.50      259.44      7.73 o 
   3  11   9      166.37      158.50      8.98 o 
   4  11   9      132.80      144.00      6.39 o 
  -7  12   9        3.63        1.47      3.23 o 
  -6  12   9      112.98      108.72      4.68 o 
  -5  12   9      245.84      244.04      7.18 o 
  -4  12   9       60.69       71.60      3.42 o 
  -3  12   9      841.83      829.18     12.90 o 
  -2  12   9      266.07      267.46      6.35 o 
  -1  12   9        0.59        4.79      5.21 o 
   0  12   9      124.33      125.79      7.21 o 
   1  12   9        2.78        1.86      5.24 o 
   2  12   9      291.60      285.72     13.14 o 
   3  12   9       36.88       31.61      7.33 o 
   4  12   9       49.19       48.86      6.99 o 
  -6  13   9      149.65      152.05      5.48 o 
  -5  13   9       20.19       22.00      3.38 o 
  -4  13   9      301.13      316.29      7.64 o 
  -3  13   9        6.60       14.84      3.20 o 
  -2  13   9        3.62        3.37      3.53 o 
  -1  13   9      163.35      166.20      5.02 o 
   0  13   9       15.87       10.17      4.64 o 
   1  13   9       46.57       37.41      7.88 o 
   2  13   9       57.72       65.09      6.41 o 
  -4  14   9       35.50       35.49      3.85 o 
  -3  14   9        0.51        0.70      2.87 o 
  -2  14   9       35.72       22.39      5.31 o 
  -1  14   9        9.26       16.64      3.36 o 
   0  14   9       24.56       12.62      5.56 o 
   1  14   9       39.69       46.13      7.15 o 
 -10   0  10      252.23      275.95     15.32 o 
  -9   0  10        9.91        9.40      4.24 o 
  -8   0  10       13.76       16.88      3.44 o 
  -7   0  10       55.93       53.84      3.95 o 
  -6   0  10     1623.03     1635.80     24.88 o 
  -5   0  10     7198.82     7310.43    101.64 o 
  -4   0  10     3322.50     3340.70     44.98 o 
  -3   0  10     1326.30     1338.02     35.81 o 
  -2   0  10       54.07       78.94      4.23 o 
  -1   0  10      434.84      380.14     12.34 o 
   0   0  10      674.77      692.39     18.01 o 
   1   0  10       30.77       48.83     10.16 o 
   2   0  10        1.93        0.00      2.80 o 
   3   0  10        0.14        0.00      3.24 o 
   4   0  10      299.42      344.61     14.10 o 
   5   0  10       46.44       48.61      4.66 o 
   6   0  10      177.08      193.46      7.40 o 
   7   0  10      612.33      702.14     14.47 o 
 -10   1  10      635.49      659.29     10.38 o 
  -9   1  10      349.02      334.08      7.06 o 
  -8   1  10      419.84      425.37      7.57 o 
  -7   1  10        0.17        0.00      2.25 o 
  -6   1  10       10.07        8.52      2.31 o 
  -5   1  10      112.96      142.24      5.86 o 
  -4   1  10      930.35      991.25     11.36 o 
  -3   1  10      484.23      451.41      6.17 o 
  -2   1  10        4.78        1.11      2.24 o 
  -1   1  10        0.48        0.00      2.21 o 
   0   1  10       36.64       28.87      3.47 o 
   1   1  10     1084.51     1047.19     11.83 o 
   2   1  10      125.95      126.58      3.93 o 
   3   1  10        2.24        1.69      2.46 o 
   4   1  10      244.55      244.63      5.35 o 
   5   1  10        9.49        9.46      2.54 o 
   6   1  10        7.46        8.70      3.52 o 
   7   1  10      647.41      806.68     14.82 o 
 -10   2  10        1.20        3.63      2.78 o 
  -9   2  10        1.10        3.75      2.62 o 
  -8   2  10      300.83      320.50      5.94 o 
  -7   2  10        3.30        3.16      2.10 o 
  -6   2  10     2426.52     2442.50     22.12 o 
  -5   2  10     1892.92     1922.45     22.00 o 
  -4   2  10       58.40       62.20      3.08 o 
  -3   2  10      566.10      538.83     11.12 o 
  -2   2  10      200.56      197.78      5.26 o 
  -1   2  10      495.73      490.75      7.95 o 
   0   2  10      624.53      609.24      9.10 o 
   1   2  10      180.66      168.94      3.61 o 
   2   2  10      109.70       97.93      3.89 o 
   3   2  10      204.90      188.74      4.63 o 
   4   2  10        2.06        8.37      2.41 o 
   5   2  10      121.51      126.06      4.44 o 
   6   2  10        3.35        2.30      2.64 o 
   7   2  10       88.07       93.12      4.34 o 
 -10   3  10        4.33        9.92      3.92 o 
  -9   3  10      109.44      100.84      7.26 o 
  -8   3  10        2.58        5.92      2.86 o 
  -7   3  10       45.45       36.99      2.85 o 
  -6   3  10      210.30      219.93      6.53 o 
  -5   3  10       28.23       25.63      2.46 o 
  -4   3  10      445.02      442.31      7.55 o 
  -3   3  10       71.51       76.78      3.21 o 
  -2   3  10      859.79      767.33     12.35 o 
  -1   3  10       11.80       15.65      2.52 o 
   0   3  10       58.83       50.09      2.99 o 
   1   3  10       84.22       84.13      5.75 o 
   2   3  10       58.05       64.60      3.95 o 
   3   3  10        1.07        1.90      2.14 o 
   4   3  10      921.93      933.88     12.19 o 
   5   3  10       47.55       45.56      3.07 o 
   6   3  10       75.88       80.57      3.79 o 
 -10   4  10        4.78        0.05      3.23 o 
  -9   4  10       59.22       63.22      4.06 o 
  -8   4  10      131.19      131.70      5.22 o 
  -7   4  10      292.41      291.69      5.74 o 
  -6   4  10       63.86       64.02      3.10 o 
  -5   4  10       40.66       39.99      2.67 o 
  -4   4  10       23.74       28.89      2.38 o 
  -3   4  10      457.12      470.93      6.38 o 
  -2   4  10       67.14       58.30      2.79 o 
  -1   4  10     1731.73     1593.15     19.40 o 
   0   4  10      526.01      506.66      9.96 o 
   1   4  10       11.63       10.84      2.41 o 
   2   4  10      317.23      272.93      6.61 o 
   3   4  10      169.30      172.74      4.36 o 
   4   4  10      405.05      418.40      6.67 o 
   5   4  10      551.16      567.80      8.33 o 
   6   4  10        1.05        2.92      3.73 o 
 -10   5  10       17.96       13.84      4.60 o 
  -9   5  10       36.01       40.40      3.84 o 
  -8   5  10        0.55        0.00      2.76 o 
  -7   5  10      450.01      434.89     11.46 o 
  -6   5  10      138.51      135.73      4.21 o 
  -5   5  10       59.31       45.23      2.71 o 
  -4   5  10       28.60       30.18      2.39 o 
  -3   5  10      386.87      362.63      5.58 o 
  -2   5  10      188.45      176.20      3.90 o 
  -1   5  10     1178.20     1077.43     11.31 o 
   0   5  10       84.49       78.05      7.93 o 
   1   5  10     1007.92      943.33     13.32 o 
   2   5  10      434.87      413.39      6.10 o 
   3   5  10       92.11       84.26      3.93 o 
   4   5  10       56.63       72.68      3.87 o 
   5   5  10        2.79        5.19      3.02 o 
   6   5  10      169.24      176.95      6.05 o 
 -10   6  10        0.39        0.00      3.72 o 
  -9   6  10        4.04        4.36      3.08 o 
  -8   6  10       37.09       34.66      3.49 o 
  -7   6  10       52.09       59.48      4.20 o 
  -6   6  10      174.61      164.52      4.88 o 
  -5   6  10       16.79       17.76      2.40 o 
  -4   6  10       42.86       41.84      2.60 o 
  -3   6  10       47.09       42.33      2.48 o 
  -2   6  10      100.18       86.26      4.11 o 
  -1   6  10      689.71      700.34     10.57 o 
   0   6  10      258.59      253.58      4.43 o 
   1   6  10      173.13      172.43      4.40 o 
   2   6  10       24.00       23.75      3.22 o 
   3   6  10       76.23       78.27      3.65 o 
   4   6  10      114.97      135.18      5.51 o 
   5   6  10       45.13       41.66      4.04 o 
   6   6  10      124.92      144.36      5.63 o 
  -9   7  10       14.93       18.85      3.54 o 
  -8   7  10        7.75        7.14      3.64 o 
  -7   7  10       58.43       55.27      3.80 o 
  -6   7  10      600.85      582.01      8.11 o 
  -5   7  10      148.60      139.41      4.13 o 
  -4   7  10       28.73       30.41      2.50 o 
  -3   7  10        0.91        0.24      1.84 o 
  -2   7  10        0.31        0.00      2.66 o 
  -1   7  10       66.88       73.94      2.81 o 
   0   7  10     1213.77     1160.93     15.37 o 
   1   7  10       91.64       76.93     11.04 o 
   2   7  10       59.12       55.31      8.59 o 
   3   7  10        0.95        1.97      3.88 o 
   4   7  10      453.66      467.95     12.21 o 
   5   7  10        0.50        0.00      2.93 o 
  -9   8  10        7.09       12.79      3.46 o 
  -8   8  10       55.87       50.20      3.95 o 
  -7   8  10      128.15      134.90      4.97 o 
  -6   8  10      102.43      112.69      4.56 o 
  -5   8  10      161.90      156.97      5.00 o 
  -4   8  10      345.38      333.42      6.49 o 
  -3   8  10       66.38       62.31      3.78 o 
  -2   8  10       30.83       40.05      3.06 o 
  -1   8  10      463.32      416.49      7.44 o 
   0   8  10      131.81      141.77      8.62 o 
   1   8  10        8.08        7.46      4.03 o 
   2   8  10       62.22       56.33      5.32 o 
   3   8  10       66.17       65.67      5.78 o 
   4   8  10       70.46       79.06      6.19 o 
   5   8  10      202.42      206.09      8.86 o 
  -8   9  10       19.62       18.43      3.53 o 
  -7   9  10       39.54       39.33      3.72 o 
  -6   9  10       63.79       67.77      3.95 o 
  -5   9  10       50.60       57.81      3.14 o 
  -4   9  10      316.05      312.85      5.47 o 
  -3   9  10       43.80       47.65      2.58 o 
  -2   9  10      233.40      228.39      4.36 o 
  -1   9  10       25.16       21.46      4.72 o 
   0   9  10      464.67      464.55     23.99 o 
   1   9  10        3.10        1.35      4.30 o 
   2   9  10      157.70      156.72     11.45 o 
   3   9  10      233.75      242.89     11.43 o 
   4   9  10        0.25        2.36      4.37 o 
  -7  10  10      135.18      152.20      5.48 o 
  -6  10  10      446.32      488.73      8.66 o 
  -5  10  10       59.63       73.62      3.98 o 
  -4  10  10       31.50       33.91      2.66 o 
  -3  10  10     1279.18     1386.35     23.91 o 
  -2  10  10        2.83        3.13      2.51 o 
  -1  10  10      198.13      202.13      8.60 o 
   0  10  10       97.28       84.70      6.31 o 
   1  10  10        3.90        0.74      5.36 o 
   2  10  10      669.17      676.72     12.41 o 
   3  10  10       40.84       44.24      5.71 o 
   4  10  10       25.36       32.07      5.39 o 
  -7  11  10        0.70        0.00      3.67 o 
  -6  11  10       11.55       20.35      4.45 o 
  -5  11  10        4.16        4.04      2.92 o 
  -4  11  10       76.78       80.97      3.88 o 
  -3  11  10       91.56      109.92      4.57 o 
  -2  11  10       84.95       89.55      4.14 o 
  -1  11  10        3.79        7.83      4.34 o 
   0  11  10        0.43        4.86      6.83 o 
   1  11  10      148.10      165.95     10.08 o 
   2  11  10       27.47       30.63      5.48 o 
   3  11  10      265.03      259.94      8.28 o 
  -5  12  10       46.75       54.04      3.88 o 
  -4  12  10       29.63       30.40      3.21 o 
  -3  12  10       66.27       78.23      4.42 o 
  -2  12  10        7.52       13.44      3.25 o 
  -1  12  10        8.23        0.43      4.41 o 
   0  12  10       39.38       42.99      5.84 o 
   1  12  10        8.86        1.99      4.70 o 
   2  12  10      503.64      554.98     16.45 o 
  -4  13  10       17.88       18.11      3.13 o 
  -3  13  10        1.74        6.39     11.60 o 
  -2  13  10        0.19        2.33      2.74 o 
  -1  13  10        3.90        0.00      5.21 o 
   0  13  10       41.97       35.71      5.83 o 
 -10   1  11        2.95        1.65      3.73 o 
  -9   1  11      411.66      422.04      9.48 o 
  -8   1  11       60.38       58.55      4.46 o 
  -7   1  11        5.98        0.00      3.65 o 
  -6   1  11      485.07      494.39      9.34 o 
  -5   1  11       30.21       37.59      3.63 o 
  -4   1  11      136.80      138.84      6.46 o 
  -3   1  11      112.59      124.76      6.07 o 
  -2   1  11      354.89      332.42     16.28 o 
  -1   1  11        3.13        0.00      2.85 o 
   0   1  11       25.87       26.75      3.63 o 
   1   1  11       12.85       12.09      2.31 o 
   2   1  11       52.81       53.09      3.00 o 
   3   1  11      259.41      255.52      5.92 o 
   4   1  11      250.95      252.36      5.63 o 
   5   1  11       53.58       53.72      3.43 o 
  -9   2  11      572.65      640.48     15.99 o 
  -8   2  11      526.45      528.10     10.34 o 
  -7   2  11        0.10        0.00      5.47 o 
  -6   2  11       73.66       97.34      4.69 o 
  -5   2  11      628.29      628.48      9.05 o 
  -4   2  11     1403.67     1379.93     20.97 o 
  -3   2  11     1365.80     1289.08     16.64 o 
  -2   2  11      290.47      254.24      7.58 o 
  -1   2  11      295.42      278.54     11.92 o 
   0   2  11      212.75      190.37      6.33 o 
   1   2  11      375.69      358.43      6.07 o 
   2   2  11       63.44       60.39      3.07 o 
   3   2  11      811.35      820.11     10.43 o 
   4   2  11      666.76      686.97      9.52 o 
   5   2  11      241.83      250.45      5.76 o 
  -9   3  11      232.81      266.60     15.09 o 
  -8   3  11       32.46       32.66      4.01 o 
  -7   3  11      113.93      104.34      5.08 o 
  -6   3  11       50.68       48.23      3.92 o 
  -5   3  11       45.51       42.24      3.16 o 
  -4   3  11      366.60      362.38      6.47 o 
  -3   3  11      351.92      359.20      7.32 o 
  -2   3  11      110.71      110.60      4.64 o 
  -1   3  11      366.89      344.21      6.72 o 
   0   3  11      203.08      203.95      6.58 o 
   1   3  11        6.91        8.12      2.52 o 
   2   3  11      227.28      199.17      4.70 o 
   3   3  11      712.93      736.62      9.68 o 
   4   3  11      437.16      431.60      7.21 o 
   5   3  11      212.11      244.70      5.72 o 
  -9   4  11        2.95        0.00      4.11 o 
  -8   4  11      130.41      136.99      5.94 o 
  -7   4  11       54.48       58.45      4.38 o 
  -6   4  11      190.00      201.21      6.38 o 
  -5   4  11      556.96      580.73      8.70 o 
  -4   4  11      102.01       92.90      3.75 o 
  -3   4  11        0.75        0.00      2.19 o 
  -2   4  11      431.24      413.70     15.97 o 
  -1   4  11      339.70      321.35      6.67 o 
   0   4  11      246.74      254.04      5.84 o 
   1   4  11        0.29        0.00      2.38 o 
   2   4  11       65.10       55.99      2.83 o 
   3   4  11       16.49       19.98      3.14 o 
   4   4  11      151.42      151.07      5.52 o 
   5   4  11      306.46      346.73      7.96 o 
  -9   5  11      316.93      326.12      7.56 o 
  -8   5  11        0.40        0.85      3.04 o 
  -7   5  11       16.56       11.62      4.60 o 
  -6   5  11      143.25      159.72      5.96 o 
  -5   5  11      698.33      723.52     10.00 o 
  -4   5  11       23.55       23.15      2.68 o 
  -3   5  11        0.43        1.59      2.19 o 
  -2   5  11       11.41        7.98      2.39 o 
  -1   5  11      156.93      146.02      4.77 o 
   0   5  11      250.41      217.26      5.36 o 
   1   5  11      485.35      495.01      8.51 o 
   2   5  11        0.94        0.00      2.80 o 
   3   5  11      258.82      284.10      6.59 o 
   4   5  11      172.63      163.97      6.20 o 
   5   5  11        3.10        7.47      3.26 o 
  -8   6  11      106.63      126.11      5.06 o 
  -7   6  11       29.66       35.07      3.56 o 
  -6   6  11        4.85        1.32      2.78 o 
  -5   6  11       32.79       36.22      2.85 o 
  -4   6  11        3.43        1.59      2.13 o 
  -3   6  11      217.13      188.01      4.63 o 
  -2   6  11      157.46      158.47      4.20 o 
  -1   6  11      262.82      226.70      4.59 o 
   0   6  11      450.96      435.12      9.02 o 
   1   6  11      153.05      168.67      5.20 o 
   2   6  11      248.42      247.22      5.60 o 
   3   6  11      122.78      132.71      4.57 o 
   4   6  11      186.34      191.88      5.56 o 
  -8   7  11        0.51        0.00      3.61 o 
  -7   7  11      155.16      166.53      5.54 o 
  -6   7  11       77.06       83.57      4.17 o 
  -5   7  11       24.08       23.29      4.26 o 
  -4   7  11       53.41       70.62      3.15 o 
  -3   7  11      557.62      554.64      7.30 o 
  -2   7  11       42.88       55.60      2.88 o 
  -1   7  11      829.88      741.40     13.49 o 
   0   7  11       85.91       86.30      9.06 o 
   1   7  11      114.09      109.79      9.40 o 
   2   7  11       44.64       52.62      7.54 o 
   3   7  11        3.47        0.13      4.09 o 
   4   7  11      117.45      141.17      7.53 o 
  -7   8  11       27.94       29.51      3.62 o 
  -6   8  11      103.01      122.97      5.84 o 
  -5   8  11       28.58       40.40      4.20 o 
  -4   8  11      193.98      203.59      5.52 o 
  -3   8  11       20.09       21.50      2.91 o 
  -2   8  11       83.67       65.21      4.11 o 
  -1   8  11       23.81       15.69      5.04 o 
   0   8  11        3.24        2.57      2.65 o 
   1   8  11        2.57        0.00      5.92 o 
   2   8  11       14.62        4.66      4.54 o 
   3   8  11       27.47       24.99      5.07 o 
  -7   9  11        0.03        0.00      3.69 o 
  -6   9  11        2.75        1.55      4.27 o 
  -5   9  11       13.80       12.90      3.07 o 
  -4   9  11      143.12      142.95      4.77 o 
  -3   9  11        4.81        4.40      2.26 o 
  -2   9  11       17.15       19.78      2.98 o 
  -1   9  11       19.38       18.34      2.75 o 
   0   9  11       31.87       16.50      6.95 o 
   1   9  11       71.47      109.30     10.18 o 
   2   9  11       29.26       19.31      4.85 o 
   3   9  11        1.22        0.04      4.74 o 
  -6  10  11       19.09       19.89      3.43 o 
  -5  10  11        6.28        4.03      2.96 o 
  -4  10  11      149.80      155.82      5.06 o 
  -3  10  11       24.73       24.53      2.37 o 
  -2  10  11       66.51       67.86      4.00 o 
  -1  10  11        3.29        3.65      2.44 o 
   0  10  11        0.88        0.00      4.35 o 
   1  10  11        1.95        5.43      7.05 o 
   2  10  11      145.09      145.87     11.75 o 
  -5  11  11      111.04      112.50      4.76 o 
  -4  11  11        3.28        6.08      3.38 o 
  -3  11  11       24.66       26.37      4.55 o 
  -2  11  11        4.28        2.76      3.43 o 
  -1  11  11       35.49       42.93      8.25 o 
   0  11  11       20.94       27.16      9.37 o 
  -8   0  12       84.02       76.31      8.86 o 
  -7   0  12       14.47       20.12      6.66 o 
  -6   0  12      418.38      436.87     15.76 o 
  -5   0  12      180.35      188.16     10.52 o 
  -4   0  12      262.40      273.53     12.14 o 
  -3   0  12       48.94       42.44      6.22 o 
  -2   0  12       76.82       55.36      6.51 o 
  -1   0  12      860.72      781.57     20.66 o 
   0   0  12     1092.05     1028.42     25.06 o 
   1   0  12        1.05        1.81      4.99 o 
   2   0  12       30.55       38.75      4.23 o 
   3   0  12        6.82       11.18      3.62 o 
   4   0  12        4.03        3.28      3.84 o 
  -8   1  12       27.65       28.06      5.21 o 
  -7   1  12        9.15        0.00      3.89 o 
  -6   1  12       48.70       68.26     18.45 o 
  -5   1  12      764.17      739.63     15.06 o 
  -4   1  12      290.58      306.73      9.19 o 
  -3   1  12      242.07      240.45      7.80 o 
  -2   1  12        0.00        0.00      3.55 o 
  -1   1  12        8.11        4.02      3.36 o 
   0   1  12      204.52      173.24      6.72 o 
   1   1  12      101.66      110.07      5.86 o 
   2   1  12      163.02      146.95      4.56 o 
   3   1  12        0.76        0.00      4.07 o 
   4   1  12        3.88        1.25      2.63 o 
  -8   2  12        0.11        1.68      3.94 o 
  -7   2  12       79.54       80.63      5.92 o 
  -6   2  12     1152.01     1188.67     21.29 o 
  -5   2  12       18.27       19.51      4.15 o 
  -4   2  12        0.46        8.95      3.94 o 
  -3   2  12       32.55       34.83      7.49 o 
  -2   2  12        1.92        4.91      3.44 o 
  -1   2  12       18.47       20.77      3.78 o 
   0   2  12      133.39      132.21     10.99 o 
   1   2  12      244.80      242.09      7.68 o 
   2   2  12        3.37        0.00      2.42 o 
   3   2  12       38.94       33.35      2.98 o 
   4   2  12       46.44       58.32      3.49 o 
  -8   3  12       48.09       39.00      4.25 o 
  -7   3  12       77.65       77.47      4.82 o 
  -6   3  12        2.35        3.20      3.29 o 
  -5   3  12      114.01      107.91      4.84 o 
  -4   3  12      900.33      888.62     21.95 o 
  -3   3  12      130.77      123.11     11.18 o 
  -2   3  12        1.27        0.36      3.19 o 
  -1   3  12       65.99       79.44      4.90 o 
   0   3  12      138.49      135.71      8.13 o 
   1   3  12      321.41      294.34      8.19 o 
   2   3  12        0.09        0.00      2.73 o 
   3   3  12      205.61      210.80      6.18 o 
   4   3  12        1.11        0.00      3.19 o 
  -8   4  12       93.17      118.45      7.49 o 
  -7   4  12        2.56        0.00      3.34 o 
  -6   4  12      616.50      609.42     11.01 o 
  -5   4  12     1968.63     2044.15     25.38 o 
  -4   4  12       48.23       55.69      4.41 o 
  -3   4  12      108.04       96.00      4.43 o 
  -2   4  12       19.95       33.62     13.58 o 
  -1   4  12      388.91      405.71      9.62 o 
   0   4  12       10.03        6.68      3.32 o 
   1   4  12      155.66      169.84      6.37 o 
   2   4  12       11.83        8.10      2.91 o 
   3   4  12      128.90      144.57      5.58 o 
  -7   5  12      119.59      128.94      6.37 o 
  -6   5  12      208.49      211.54      6.89 o 
  -5   5  12        3.35        3.10      4.84 o 
  -4   5  12      507.67      479.45      9.10 o 
  -3   5  12      167.29      161.94      5.96 o 
  -2   5  12        1.20        0.00      2.58 o 
  -1   5  12      264.83      277.45      7.85 o 
   0   5  12       97.31       99.23      5.09 o 
   1   5  12       19.66       21.44      3.37 o 
   2   5  12       88.01       92.73      5.14 o 
   3   5  12        0.78        0.00      2.76 o 
  -7   6  12       37.20       27.12      4.19 o 
  -6   6  12        5.85        3.37      3.50 o 
  -5   6  12      929.31      983.93     14.72 o 
  -4   6  12       64.49       66.36      4.15 o 
  -3   6  12      102.05      119.36      4.86 o 
  -2   6  12       58.67       61.02      3.10 o 
  -1   6  12      121.40      129.55      4.68 o 
   0   6  12       67.42       48.27      6.29 o 
   1   6  12       30.23       33.29      7.69 o 
   2   6  12      121.86      133.36      7.16 o 
  -6   7  12        2.31        0.05      3.35 o 
  -5   7  12      122.59      121.90      5.45 o 
  -4   7  12       47.22       46.78      3.87 o 
  -3   7  12      144.78      138.99      5.20 o 
  -2   7  12        6.15        1.02      2.22 o 
  -1   7  12        0.13        3.35      4.38 o 
   0   7  12       21.58       21.68      7.10 o 
   1   7  12       13.53       23.01      7.39 o 
   2   7  12        0.11        0.00      3.95 o 
  -6   8  12       88.58      117.29     10.25 o 
  -5   8  12       13.58       18.22      5.00 o 
  -4   8  12       31.29       35.91      5.48 o 
  -3   8  12        0.06        0.76      5.70 o 
  -2   8  12       26.07       31.60      5.32 o 
  -1   8  12      133.54      155.63      7.25 o 
   0   8  12        5.22        5.29      6.22 o 
   1   8  12        4.17       10.52      6.85 o 
  -4   9  12        0.78        0.00      3.26 o 
  -3   9  12       52.90       57.16      3.77 o 
  -2   9  12      293.99      331.83     10.65 o 
  -1   9  12       38.76       39.42      3.98 o 
   0   9  12      217.63      216.31     13.51 o 
  -7   1  13        7.62       12.88      5.70 o 
  -6   1  13        1.29        2.62      4.16 o 
  -5   1  13       13.54       23.09      4.55 o 
  -4   1  13      124.18      120.31      6.51 o 
  -3   1  13       18.06       17.25      5.70 o 
  -2   1  13       32.00       31.11      4.46 o 
  -1   1  13      919.56      859.39     16.02 o 
   0   1  13        1.03        0.00      3.60 o 
   1   1  13        2.39        0.87      3.63 o 
   2   1  13      112.69      114.27      4.20 o 
  -6   2  13      160.96      194.22     14.56 o 
  -5   2  13      163.43      172.04     10.01 o 
  -4   2  13      212.25      195.32      7.97 o 
  -3   2  13       23.70       32.25      4.47 o 
  -2   2  13        1.06        0.00      3.58 o 
  -1   2  13      161.43      163.56     10.96 o 
   0   2  13       37.04       32.86      4.43 o 
   1   2  13       93.07      125.94      6.24 o 
  -6   3  13       10.36        6.01      4.39 o 
  -5   3  13       33.05       38.50      9.89 o 
  -4   3  13       48.40       50.51      8.42 o 
  -3   3  13       89.28      112.11      5.97 o 
  -2   3  13       38.92       34.80      4.27 o 
  -1   3  13       50.68       55.38      4.73 o 
   0   3  13        4.23        2.66      3.61 o 
   1   3  13      166.96      179.40      7.06 o 
  -6   4  13      472.97      509.54     14.83 o 
  -5   4  13        7.04       17.24      4.37 o 
  -4   4  13       37.80       42.98      4.70 o 
  -3   4  13        1.69        5.28      5.78 o 
  -2   4  13       42.82       55.65     12.14 o 
  -1   4  13       43.89       36.80      4.33 o 
   0   4  13       10.64        9.34      3.71 o 
   1   4  13       45.21       37.05      7.86 o 
  -5   5  13        0.46        0.32      4.00 o 
  -4   5  13       22.69       15.80      4.23 o 
  -3   5  13        0.56        4.40      3.69 o 
  -2   5  13       20.27       22.53      3.88 o 
  -1   5  13        1.01        1.22      3.30 o 
   0   5  13       15.84        6.83      3.29 o 
  -4   6  13      379.09      383.82     10.29 o 
  -3   6  13      231.92      262.45      8.37 o 
  -2   6  13      187.74      197.69      7.03 o 
  -1   6  13       43.83       42.92      8.76 o 
                                                 
